# Supplementary material for: 3-Methyl-2-vinyl­pyridinium phosphate
Source: Acta Crystallogr Sect E Struct Rep Online. 2013 Mar 6;69(Pt 4):o487. doi: 10.1107/S160053681300576X (PMC3629521; doi:10.1107/S160053681300576X)
Supplement: Supplementary file 1 [file e-69-0o487-sup1.cif]

##############################################################################
#                                                                            #
# This CIF contains the data in a paper accepted for publication in          #
# Acta Crystallographica Section E. It conforms to the requirements of       #
# Notes for Authors for Acta Crystallographica Section E, and has been       #
# peer reviewed under the auspices of the IUCr Commission on Journals.       #
#                                                                            #
# Full details of the Crystallographic Information File format               #
# are given in the paper "The Crystallographic Information File (CIF):       #
# a New Standard Archive File for Crystallography" by S. R. Hall, F. H.      #
# Allen and I. D. Brown [Acta Cryst. (1991), A47, 655-685].                  #
#                                                                            #
# The current version of the core CIF dictionary is obtainable from          #
# ftp://ftp.iucr.org/pub/cif_core.dic.                                       #
#                                                                            #
# Software is freely available for graphical display of the structure(s)     #
# in this CIF. For information consult the CIF software page                 #
# http://www.iucr.org/resources/cif/software.                                #
#                                                                            #
# This file may be used for bona fide research purposes within the           #
# scientific community so long as proper attribution is given to the journal # 
# article from which it was obtained.                                        #
#                                                                            #
##############################################################################
data_I
_audit_creation_method     SHELXL-97
_chemical_name_systematic
;
3-Methyl-2-vinylpyridinium phosphate
;
_chemical_name_common     ?
_chemical_formula_moiety     'C8 H10 N +, H2 O4 P -'
_chemical_formula_sum     'C8 H12 N O4 P'
_chemical_formula_iupac     'C8 H10 N +, H2 O4 P -'
_chemical_formula_weight     217.16
_chemical_melting_point     ?
_symmetry_cell_setting     monoclinic
_symmetry_space_group_name_H-M     'P 21/c'
_symmetry_space_group_name_hall     '-P 2ybc'
loop_
    _symmetry_equiv_pos_as_xyz
    'x, y, z'
    '-x, y+1/2, -z+1/2'
    '-x, -y, -z'
    'x, -y-1/2, z-1/2'
_cell_length_a     7.7089(6)
_cell_length_b     16.3668(13)
_cell_length_c     8.0649(6)
_cell_angle_alpha     90.00
_cell_angle_beta     109.689(4)
_cell_angle_gamma     90.00
_cell_volume     958.06(13)
_cell_formula_units_Z     4
_cell_measurement_reflns_used     8834
_cell_measurement_theta_min     2.05
_cell_measurement_theta_max     31.20
_cell_measurement_temperature     293(2)
_exptl_crystal_description     block
_exptl_crystal_colour     colourless
_exptl_crystal_size_max     0.30
_exptl_crystal_size_mid     0.30
_exptl_crystal_size_min     0.20
_exptl_crystal_density_diffrn     1.506
_exptl_crystal_density_meas     ?
_exptl_crystal_density_method     'not measured'
_exptl_crystal_F_000     456
_exptl_absorpt_coefficient_mu     0.275
_exptl_absorpt_correction_type     multi-scan
_exptl_absorpt_process_details     '(SADABS; Bruker 2008)'
_exptl_absorpt_correction_T_min     0.9220
_exptl_absorpt_correction_T_max     0.9470
_exptl_special_details     ?
_diffrn_ambient_temperature     293(2)
_diffrn_radiation_type     MoK\a
_diffrn_radiation_wavelength     0.71073
_diffrn_radiation_source     'fine-focus sealed tube'
_diffrn_radiation_monochromator     graphite
_diffrn_measurement_device_type     'Bruker Kappa APEXII CCD'
_diffrn_measurement_method     '\w and \f scan'
_diffrn_detector_area_resol_mean     .
_diffrn_reflns_number     8970
_diffrn_reflns_av_R_equivalents     0.0257
_diffrn_reflns_av_sigmaI/netI     0.0215
_diffrn_reflns_theta_min     2.49
_diffrn_reflns_theta_max     28.29
_diffrn_reflns_theta_full     28.29
_diffrn_measured_fraction_theta_max     0.995
_diffrn_measured_fraction_theta_full     0.995
_diffrn_reflns_limit_h_min     -10
_diffrn_reflns_limit_h_max     10
_diffrn_reflns_limit_k_min     -21
_diffrn_reflns_limit_k_max     17
_diffrn_reflns_limit_l_min     -10
_diffrn_reflns_limit_l_max     10
_diffrn_standards_number     .
_diffrn_standards_interval_count     .
_diffrn_standards_interval_time     .
_diffrn_standards_decay_%     0
_refine_special_details
;
Refinement of <i>F</i>^2^ against ALL reflections. The weighted <i>R</i>-factor
<i>wR</i> and goodness of fit <i>S</i> are based on <i>F</i>^2^, conventional
<i>R</i>-factors <i>R</i> are based on <i>F</i>, with <i>F</i> set to zero for
negative <i>F</i>^2^. The threshold expression of <i>F</i>^2^ >
\s(<i>F</i>^2^) is used only for calculating <i>R</i>-factors(gt) <i>etc</i>.
and is not relevant to the choice of reflections for refinement.
<i>R</i>-factors based on <i>F</i>^2^ are statistically about twice as large
as those based on <i>F</i>, and <i>R</i>- factors based on ALL data will be
even larger.
;
_reflns_number_total     2362
_reflns_number_gt     2052
_reflns_threshold_expression     I>2\s(I)
_refine_ls_structure_factor_coef     Fsqd
_refine_ls_matrix_type     full
_refine_ls_R_factor_all     0.0436
_refine_ls_R_factor_gt     0.0373
_refine_ls_wR_factor_gt     0.1091
_refine_ls_wR_factor_ref     0.1135
_refine_ls_goodness_of_fit_ref     1.081
_refine_ls_restrained_S_all     1.085
_refine_ls_number_reflns     2362
_refine_ls_number_parameters     136
_refine_ls_number_restraints     3
_refine_ls_hydrogen_treatment     mixed
_refine_ls_weighting_scheme     calc
_refine_ls_weighting_details
         'calc w=1/[\s^2^(Fo^2^)+(0.0631P)^2^+0.2803P] where P=(Fo^2^+2Fc^2^)/3'
_atom_sites_solution_hydrogens     geom
_atom_sites_solution_primary     direct
_atom_sites_solution_secondary     difmap
_refine_ls_shift/su_max     0.003
_refine_ls_shift/su_mean     0.000
_refine_diff_density_max     0.277
_refine_diff_density_min     -0.331
_refine_ls_extinction_method     none
_refine_ls_extinction_coef     ?
loop_
    _atom_type_symbol
    _atom_type_description
    _atom_type_scat_dispersion_real
    _atom_type_scat_dispersion_imag
    _atom_type_scat_source
    'C' 'C' 0.0033 0.0016
                         'International Tables Vol C Tables 4.2.6.8 and 6.1.1.4'
    'H' 'H' 0.0000 0.0000
                         'International Tables Vol C Tables 4.2.6.8 and 6.1.1.4'
    'N' 'N' 0.0061 0.0033
                         'International Tables Vol C Tables 4.2.6.8 and 6.1.1.4'
    'O' 'O' 0.0106 0.0060
                         'International Tables Vol C Tables 4.2.6.8 and 6.1.1.4'
    'P' 'P' 0.1023 0.0942
                         'International Tables Vol C Tables 4.2.6.8 and 6.1.1.4'
_computing_data_collection     'APEX2 (Bruker, 2008)'
_computing_cell_refinement     'SAINT (Bruker, 2008)'
_computing_data_reduction     'SAINT (Bruker, 2008)'
_computing_structure_solution     'SHELXS97 (Sheldrick, 2008)'
_computing_structure_refinement     'SHELXL97 (Sheldrick, 2008)'
_computing_molecular_graphics     'ORTEP-3 for Windows (Farrugia, 2012)'
_computing_publication_material
              '<i>SHELXL97</i> (Sheldrick, 2008) and <i>PLATON</i> (Spek, 2009)'
loop_
    _atom_site_type_symbol
    _atom_site_label
    _atom_site_fract_x
    _atom_site_fract_y
    _atom_site_fract_z
    _atom_site_U_iso_or_equiv
    _atom_site_adp_type
    _atom_site_calc_flag
    _atom_site_refinement_flags
    _atom_site_occupancy
    _atom_site_symmetry_multiplicity
    _atom_site_disorder_assembly
    _atom_site_disorder_group
    C C1 0.5293(2) 0.35216(10) 0.9141(2) 0.0394(4) Uani d . 1 1 . .
    H H1A 0.5318 0.4089 0.9225 0.047 Uiso calc R 1 1 . .
    C C2 0.6707(3) 0.30687(12) 1.0253(3) 0.0446(4) Uani d . 1 1 . .
    H H2 0.7706 0.3322 1.1082 0.054 Uiso calc R 1 1 . .
    C C3 0.6608(2) 0.22259(11) 1.0112(3) 0.0420(4) Uani d . 1 1 . .
    H H3 0.7546 0.1911 1.0870 0.050 Uiso calc R 1 1 . .
    C C4 0.5138(2) 0.18417(10) 0.8859(2) 0.0349(4) Uani d . 1 1 . .
    C C5 0.3751(2) 0.23315(9) 0.7738(2) 0.0304(3) Uani d . 1 1 . .
    C C6 0.2165(2) 0.19908(11) 0.6336(2) 0.0404(4) Uani d . 1 1 . .
    H H6 0.1973 0.1432 0.6382 0.048 Uiso calc R 1 1 . .
    C C7 0.1003(3) 0.23843(13) 0.5042(3) 0.0514(5) Uani d . 1 1 . .
    H H7A 0.1131 0.2945 0.4934 0.062 Uiso calc R 1 1 . .
    H H7B 0.0040 0.2106 0.4221 0.062 Uiso calc R 1 1 . .
    C C8 0.5063(3) 0.09263(11) 0.8732(3) 0.0545(5) Uani d . 1 1 . .
    H H8A 0.3981 0.0732 0.8944 0.082 Uiso calc R 1 1 . .
    H H8B 0.6139 0.0699 0.9594 0.082 Uiso calc R 1 1 . .
    H H8C 0.5020 0.0762 0.7576 0.082 Uiso calc R 1 1 . .
    N N1 0.38850(18) 0.31502(8) 0.79424(17) 0.0319(3) Uani d D 1 1 . .
    H H1 0.3015 0.3448 0.7263 0.038 Uiso calc RD 1 1 . .
    O O1 0.20750(17) 0.49478(7) 0.95492(15) 0.0374(3) Uani d . 1 1 . .
    O O2 0.12761(18) 0.42554(7) 0.65535(15) 0.0414(3) Uani d . 1 1 . .
    O O3 -0.11397(18) 0.44558(8) 0.78857(17) 0.0460(3) Uani d D 1 1 . .
    O O4 0.0217(2) 0.56754(7) 0.68547(16) 0.0446(3) Uani d D 1 1 . .
    P P1 0.06935(6) 0.48168(2) 0.77599(5) 0.03024(15) Uani d . 1 1 . .
    H H3A -0.143(4) 0.4698(16) 0.875(3) 0.082(9) Uiso d D 1 1 . .
    H H4A -0.032(4) 0.5639(19) 0.5694(14) 0.093(10) Uiso d D 1 1 . .
loop_
    _atom_site_aniso_label
    _atom_site_aniso_U_11
    _atom_site_aniso_U_22
    _atom_site_aniso_U_33
    _atom_site_aniso_U_12
    _atom_site_aniso_U_13
    _atom_site_aniso_U_23
    C1 0.0427(9) 0.0273(8) 0.0485(10) -0.0054(6) 0.0156(8) -0.0067(7)
    C2 0.0361(9) 0.0435(10) 0.0475(10) -0.0078(7) 0.0052(8) -0.0079(8)
    C3 0.0358(9) 0.0410(10) 0.0443(10) 0.0033(7) 0.0070(8) 0.0046(8)
    C4 0.0373(8) 0.0276(8) 0.0396(9) 0.0001(6) 0.0127(7) 0.0030(6)
    C5 0.0335(8) 0.0259(7) 0.0333(8) -0.0020(6) 0.0132(6) 0.0008(6)
    C6 0.0433(9) 0.0311(8) 0.0416(9) -0.0076(7) 0.0075(8) -0.0013(7)
    C7 0.0503(11) 0.0437(10) 0.0529(11) 0.0008(8) 0.0077(9) -0.0073(9)
    C8 0.0614(12) 0.0271(9) 0.0652(13) 0.0024(8) 0.0085(10) 0.0084(9)
    N1 0.0333(7) 0.0259(7) 0.0360(7) 0.0012(5) 0.0113(6) 0.0007(5)
    O1 0.0367(6) 0.0395(6) 0.0296(6) -0.0004(5) 0.0028(5) -0.0013(5)
    O2 0.0573(8) 0.0318(6) 0.0308(6) 0.0166(5) 0.0092(5) 0.0004(5)
    O3 0.0444(7) 0.0518(8) 0.0377(7) -0.0129(6) 0.0083(6) -0.0120(6)
    O4 0.0703(9) 0.0243(6) 0.0330(6) 0.0110(5) 0.0093(6) 0.0008(5)
    P1 0.0375(2) 0.0230(2) 0.0260(2) 0.00340(14) 0.00509(17) -0.00119(14)
_geom_special_details
;
All e.s.d.'s (except the e.s.d. in the dihedral angle between two l.s. planes)
are estimated using the full covariance matrix. The cell e.s.d.'s are taken
into account individually in the estimation of e.s.d.'s in distances, angles
and torsion angles; correlations between e.s.d.'s in cell parameters are only
used when they are defined by crystal symmetry. An approximate (isotropic)
treatment of cell e.s.d.'s is used for estimating e.s.d.'s involving l.s.
planes.
;
loop_
    _geom_bond_atom_site_label_1
    _geom_bond_atom_site_label_2
    _geom_bond_site_symmetry_2
    _geom_bond_distance
    _geom_bond_publ_flag
    C1 N1 . 1.333(2) ?
    C1 C2 . 1.372(3) ?
    C1 H1A . 0.9300 ?
    C2 C3 . 1.384(3) ?
    C2 H2 . 0.9300 ?
    C3 C4 . 1.389(2) ?
    C3 H3 . 0.9300 ?
    C4 C5 . 1.397(2) ?
    C4 C8 . 1.502(2) ?
    C5 N1 . 1.350(2) ?
    C5 C6 . 1.467(2) ?
    C6 C7 . 1.295(3) ?
    C6 H6 . 0.9300 ?
    C7 H7A . 0.9300 ?
    C7 H7B . 0.9300 ?
    C8 H8A . 0.9600 ?
    C8 H8B . 0.9600 ?
    C8 H8C . 0.9600 ?
    N1 H1 . 0.8600 ?
    O1 P1 . 1.4923(12) ?
    O2 P1 . 1.5122(12) ?
    O3 P1 . 1.5663(13) ?
    O3 H3A . 0.889(10) ?
    O4 P1 . 1.5691(12) ?
    O4 H4A . 0.889(10) ?
loop_
    _geom_angle_atom_site_label_1
    _geom_angle_atom_site_label_2
    _geom_angle_atom_site_label_3
    _geom_angle_site_symmetry_1
    _geom_angle_site_symmetry_3
    _geom_angle
    _geom_angle_publ_flag
    N1 C1 C2 . . 120.08(16) ?
    N1 C1 H1A . . 120.0 ?
    C2 C1 H1A . . 120.0 ?
    C1 C2 C3 . . 118.37(17) ?
    C1 C2 H2 . . 120.8 ?
    C3 C2 H2 . . 120.8 ?
    C2 C3 C4 . . 121.31(17) ?
    C2 C3 H3 . . 119.3 ?
    C4 C3 H3 . . 119.3 ?
    C3 C4 C5 . . 118.04(15) ?
    C3 C4 C8 . . 120.31(16) ?
    C5 C4 C8 . . 121.65(16) ?
    N1 C5 C4 . . 118.69(14) ?
    N1 C5 C6 . . 118.75(14) ?
    C4 C5 C6 . . 122.55(15) ?
    C7 C6 C5 . . 127.06(17) ?
    C7 C6 H6 . . 116.5 ?
    C5 C6 H6 . . 116.5 ?
    C6 C7 H7A . . 120.0 ?
    C6 C7 H7B . . 120.0 ?
    H7A C7 H7B . . 120.0 ?
    C4 C8 H8A . . 109.5 ?
    C4 C8 H8B . . 109.5 ?
    H8A C8 H8B . . 109.5 ?
    C4 C8 H8C . . 109.5 ?
    H8A C8 H8C . . 109.5 ?
    H8B C8 H8C . . 109.5 ?
    C1 N1 C5 . . 123.48(14) ?
    C1 N1 H1 . . 118.3 ?
    C5 N1 H1 . . 118.3 ?
    P1 O3 H3A . . 110.5(19) ?
    P1 O4 H4A . . 113(2) ?
    O1 P1 O2 . . 116.08(7) ?
    O1 P1 O3 . . 110.92(7) ?
    O2 P1 O3 . . 106.41(8) ?
    O1 P1 O4 . . 107.46(7) ?
    O2 P1 O4 . . 108.58(7) ?
    O3 P1 O4 . . 107.04(8) ?
loop_
    _geom_torsion_atom_site_label_1
    _geom_torsion_atom_site_label_2
    _geom_torsion_atom_site_label_3
    _geom_torsion_atom_site_label_4
    _geom_torsion_site_symmetry_1
    _geom_torsion_site_symmetry_2
    _geom_torsion_site_symmetry_3
    _geom_torsion_site_symmetry_4
    _geom_torsion
    _geom_torsion_publ_flag
    N1 C1 C2 C3 . . . . -1.1(3) ?
    C1 C2 C3 C4 . . . . 1.1(3) ?
    C2 C3 C4 C5 . . . . 0.1(3) ?
    C2 C3 C4 C8 . . . . -179.99(18) ?
    C3 C4 C5 N1 . . . . -1.3(2) ?
    C8 C4 C5 N1 . . . . 178.81(16) ?
    C3 C4 C5 C6 . . . . 178.18(15) ?
    C8 C4 C5 C6 . . . . -1.8(2) ?
    N1 C5 C6 C7 . . . . 13.1(3) ?
    C4 C5 C6 C7 . . . . -166.36(19) ?
    C2 C1 N1 C5 . . . . -0.2(2) ?
    C4 C5 N1 C1 . . . . 1.3(2) ?
    C6 C5 N1 C1 . . . . -178.12(15) ?
loop_
    _geom_hbond_atom_site_label_D
    _geom_hbond_atom_site_label_H
    _geom_hbond_atom_site_label_A
    _geom_hbond_site_symmetry_A
    _geom_hbond_distance_DH
    _geom_hbond_distance_HA
    _geom_hbond_distance_DA
    _geom_hbond_angle_DHA
    N1 H1 O2 . 0.86 1.83 2.6558(18) 159.9
    O3 H3A O1 3_567 0.889(10) 1.715(11) 2.5995(18) 173(3)
    O4 H4A O2 3_566 0.889(10) 1.720(11) 2.6002(17) 170(3)
    C1 H1A O1 3_667 0.93 2.48 3.172(2) 131.1
_iucr_refine_instructions_details
;
TITL PYR3_0m in P2(1)/c
CELL  0.71073   7.7089  16.3668   8.0649   90.000  109.689   90.000
ZERR     4.00   0.0006   0.0013   0.0006    0.000    0.004    0.000
LATT   1
SYMM  - X, 1/2 + Y, 1/2 - Z
SFAC  C    H    N    O    P
UNIT  32   48   4    16   4
MERG   2
DFIX 0.90 0.01 O3 H3A O4 H4A
DFIX 0.90 0.01 N1 H1
EQIV $1 -x, -y+1, -z+2
EQIV $2 -x, -y+1, -z+1
EQIV $3 -x+1, -y+1, -z+2
HTAB N1 O2
HTAB O3 O1_$1
HTAB O4 O2_$2
HTAB C1 O1_$3
FMAP   2
HFIX 43 N1
PLAN   20
SIZE     0.20   0.30   0.30
ACTA
BOND   $H
CONF
L.S.  10
WGHT    0.063100    0.280300
FVAR       0.22449
C1    1    0.529477    0.352049    0.914471    11.00000    0.04196    0.02753 =
         0.04855   -0.00692    0.01523   -0.00554
AFIX  43
H1A   2    0.532445    0.408727    0.923188    11.00000   -1.20000
AFIX   0
C2    1    0.670323    0.306818    1.025372    11.00000    0.03640    0.04322 =
         0.04696   -0.00781    0.00529   -0.00793
AFIX  43
H2    2    0.770118    0.332158    1.108367    11.00000   -1.20000
AFIX   0
C3    1    0.661018    0.222665    1.011340    11.00000    0.03568    0.04104 =
         0.04386    0.00447    0.00660    0.00306
AFIX  43
H3    2    0.754995    0.191176    1.086997    11.00000   -1.20000
AFIX   0
C4    1    0.513441    0.184185    0.885939    11.00000    0.03727    0.02742 =
         0.03911    0.00336    0.01193    0.00018
C5    1    0.375142    0.233120    0.773973    11.00000    0.03325    0.02596 =
         0.03353    0.00066    0.01295   -0.00183
C6    1    0.216596    0.199066    0.632973    11.00000    0.04299    0.03083 =
         0.04197   -0.00097    0.00715   -0.00716
AFIX  43
H6    2    0.197572    0.143098    0.637038    11.00000   -1.20000
AFIX   0
C7    1    0.100680    0.238552    0.503847    11.00000    0.05033    0.04439 =
         0.05104   -0.00725    0.00746    0.00085
AFIX  93
H7A   2    0.113389    0.294648    0.493566    11.00000   -1.20000
H7B   2    0.004641    0.210841    0.421301    11.00000   -1.20000
AFIX   0
C8    1    0.506033    0.092610    0.873562    11.00000    0.06047    0.02708 =
         0.06523    0.00781    0.00706    0.00227
AFIX 137
H8A   2    0.394900    0.073422    0.889246    11.00000   -1.50000
H8B   2    0.610671    0.069861    0.963559    11.00000   -1.50000
H8C   2    0.507792    0.076014    0.759969    11.00000   -1.50000
AFIX   0
N1    3    0.387415    0.315307    0.793495    11.00000    0.03475    0.02565 =
         0.03639   -0.00135    0.01295   -0.00143
O1    4    0.207497    0.494800    0.954993    11.00000    0.03660    0.03947 =
         0.02951   -0.00113    0.00266   -0.00041
O2    4    0.127628    0.425530    0.655350    11.00000    0.05733    0.03160 =
         0.03065    0.00052    0.00918    0.01675
O3    4   -0.113859    0.445627    0.788639    11.00000    0.04392    0.05204 =
         0.03787   -0.01236    0.00786   -0.01295
O4    4    0.021714    0.567526    0.685413    11.00000    0.06965    0.02444 =
         0.03315    0.00073    0.00903    0.01106
P1    5    0.069326    0.481690    0.775987    11.00000    0.03748    0.02287 =
         0.02591   -0.00118    0.00505    0.00340
H3A   2   -0.141579    0.471426    0.874493    11.00000    0.08589
H4A   2   -0.032728    0.564327    0.568813    11.00000    0.09390
HKLF 4
REM  PYR3_0m in P2(1)/c
REM R1 =  0.0406 for   2052 Fo > 4sig(Fo)  and  0.0468 for all   2362 data
REM    136 parameters refined using      2 restraints
END
;
data_global
_journal_date_recd_electronic     2013-02-01
_journal_date_accepted     2013-02-27
_journal_name_full     'Acta Crystallographica, Section E'
_journal_year     2013
_journal_volume     69
_journal_issue      4
_journal_page_first     o487
_journal_page_last     o487
_journal_paper_category     QO
_journal_paper_doi     10.1107/S160053681300576X
_journal_coeditor_code     BT6887
_publ_contact_author_name     'S. Aravindhan'
_publ_contact_author_address
;
Department of Physics
Presidency College
Chennai 600 005
India
;
_publ_contact_author_email     aravindhanpresidency@gmail.com
_publ_contact_author_fax     ?
_publ_contact_author_phone     '9443203669'
_publ_section_title
;
3-Methyl-2-vinylpyridinium phosphate
;
loop_
    _publ_author_name
    _publ_author_footnote
    _publ_author_address
    'Kalaiselvi, Ganesan' .
;
Department of Inorganic Chemistry
University of Madras
Chennai 600 025
India
;
    'Sabari, Vijayakumar' .
;
Department of Physics
Presidency College
Chennai 600 005
India.
;
    'Balasubramanian, Sengottuvelan' .
;
Department of Inorganic Chemistry
University of Madras
Chennai 600 025
India
;
    'Aravindhan, Sanmargam' .
;
Department of Physics
Presidency College
Chennai 600 005
India
;
