# Supplementary material for: 3-Methyl-2-vinyl­pyridinium phosphate
Source: Acta Crystallogr Sect E Struct Rep Online. 2013 Mar 6;69(Pt 4):o487. doi: 10.1107/S160053681300576X (PMC3629521; doi:10.1107/S160053681300576X)
Supplement: Supplementary file 2 [file e-69-0o487-Isup2.hkl]

#
# h,k,l, Fc-squared, Fo-squared, sigma(Fo-squared) and status flag
#
data_I
_shelx_title ' PYR3_0m in P2(1)/c'
_shelx_refln_list_code          4
_shelx_F_calc_maximum      143.58
_exptl_crystal_F_000       456.00
_reflns_d_resolution_high  0.7499
 
loop_
 _symmetry_equiv_pos_as_xyz
 'x, y, z'
 '-x, y+1/2, -z+1/2'
 '-x, -y, -z'
 'x, -y-1/2, z-1/2'
 
_cell_length_a     7.7089
_cell_length_b    16.3668
_cell_length_c     8.0649
_cell_angle_alpha  90.000
_cell_angle_beta  109.689
_cell_angle_gamma  90.000
 
_shelx_F_squared_multiplier     1.000
 
loop_
 _refln_index_h
 _refln_index_k
 _refln_index_l
 _refln_F_squared_calc
 _refln_F_squared_meas
 _refln_F_squared_sigma
 _refln_observed_status
   1   0   0      964.54      944.17     12.93 o
   2   0   0     3653.29     3330.55     40.50 o
   3   0   0      292.35      350.73      4.71 o
   4   0   0      365.43      381.95      5.86 o
   5   0   0      361.23      358.88      5.71 o
   6   0   0       10.19        9.70      2.18 o
   7   0   0      903.40      853.04     25.14 o
   8   0   0        0.89        2.42      1.39 o
   9   0   0        0.01        1.58      1.88 o
   1   1   0      748.48      683.92      5.93 o
   2   1   0      860.40      816.11      7.16 o
   3   1   0      306.66      277.66      2.71 o
   4   1   0      111.84      130.37      1.73 o
   5   1   0       10.03        8.33      0.49 o
   6   1   0      241.44      241.89      6.23 o
   7   1   0      382.97      382.72      7.63 o
   8   1   0       33.80       28.85      3.49 o
   9   1   0       11.23       11.20      1.52 o
   0   2   0      335.01      576.40      7.38 o
   1   2   0    16840.27    14919.89    407.02 o
   2   2   0     1442.81     1362.67     11.29 o
   3   2   0      901.83     1035.71      8.35 o
   4   2   0      102.87       95.97      1.38 o
   5   2   0       83.09       91.22      1.48 o
   6   2   0      298.74      294.27      6.00 o
   7   2   0       11.78       10.34      1.69 o
   8   2   0      124.94      125.00      3.82 o
   9   2   0       10.73       14.32      1.64 o
   1   3   0       64.77       44.54      0.65 o
   2   3   0       12.97        9.58      0.25 o
   3   3   0      359.04      355.23      3.46 o
   4   3   0      120.08      122.61      1.60 o
   5   3   0       24.80       26.97      0.78 o
   6   3   0       12.64       13.08      1.36 o
   7   3   0       85.03       86.83      2.90 o
   8   3   0        0.73        0.62      0.97 o
   9   3   0        5.67        7.46      2.18 o
   0   4   0     6966.11     6742.50     74.64 o
   1   4   0     4747.94     4392.05     31.95 o
   2   4   0      535.03      652.66      5.30 o
   3   4   0      445.48      472.73      4.00 o
   4   4   0      587.85      688.73      6.69 o
   5   4   0        3.86        5.12      0.64 o
   6   4   0      246.02      244.06      4.45 o
   7   4   0      358.25      356.66      7.28 o
   8   4   0       86.11       82.42      3.96 o
   9   4   0        0.18        0.23      1.48 o
   1   5   0      212.08      233.52      1.90 o
   2   5   0      227.66      203.84      1.72 o
   3   5   0      389.47      373.36      3.52 o
   4   5   0        1.73        0.93      0.29 o
   5   5   0      129.35      124.25      4.10 o
   6   5   0        0.74        0.23      0.59 o
   7   5   0        4.62        4.36      1.01 o
   8   5   0       28.86       31.21      2.65 o
   9   5   0        0.11        1.58      1.52 o
   0   6   0       42.81       28.87      0.55 o
   1   6   0      356.67      373.51      3.08 o
   2   6   0      422.57      444.96      4.43 o
   3   6   0       43.88       65.71      1.02 o
   4   6   0      317.97      328.47      3.75 o
   5   6   0       47.40       39.07      1.29 o
   6   6   0      112.63      120.62      2.53 o
   7   6   0      252.64      242.23      7.18 o
   8   6   0      145.58      148.10      5.58 o
   9   6   0       21.45       21.64      2.87 o
   1   7   0        5.01        3.76      0.23 o
   2   7   0        1.07        2.86      0.30 o
   3   7   0       10.61       13.00      0.47 o
   4   7   0       30.51       28.67      0.80 o
   5   7   0      267.98      261.43      4.11 o
   6   7   0      317.23      300.88      6.51 o
   7   7   0        1.14        3.71      1.46 o
   8   7   0        6.84        7.32      1.75 o
   9   7   0       29.70       30.77      2.90 o
   0   8   0     1362.12     1704.07     19.11 o
   1   8   0       54.28       59.27      0.94 o
   2   8   0      118.28      158.93      2.07 o
   3   8   0        6.71        6.95      0.44 o
   4   8   0        4.04        4.39      0.62 o
   5   8   0        3.32        7.74      1.03 o
   6   8   0      163.62      163.39      3.63 o
   7   8   0      118.63      127.67      4.03 o
   8   8   0      109.85      111.31      4.87 o
   1   9   0       61.08       56.45      1.00 o
   2   9   0      126.93      115.21      1.56 o
   3   9   0      340.25      308.73      3.64 o
   4   9   0     1050.25     1005.67     15.59 o
   5   9   0      206.83      195.55      3.53 o
   6   9   0       75.62       69.55      2.25 o
   7   9   0       48.80       39.27      4.27 o
   8   9   0       18.57       21.58      2.42 o
   0  10   0      480.60      522.62      7.57 o
   1  10   0      126.63      144.44      1.93 o
   2  10   0      138.94      137.20      2.11 o
   3  10   0        6.28        6.73      0.61 o
   4  10   0       92.01       93.67      2.22 o
   5  10   0       12.42       12.48      1.09 o
   6  10   0        3.15        1.81      0.95 o
   7  10   0      189.74      179.58      5.05 o
   8  10   0       35.00       43.94      3.32 o
   1  11   0       81.81       91.34      1.45 o
   2  11   0      459.44      457.31      5.46 o
   3  11   0      266.94      261.85      4.20 o
   4  11   0      123.47      117.30      3.11 o
   5  11   0      659.59      639.74     12.67 o
   6  11   0      169.68      161.63      4.56 o
   7  11   0        7.14        6.56      1.49 o
   8  11   0       10.49       12.66      1.83 o
   0  12   0      631.06      599.47     15.71 o
   1  12   0       18.88       12.99      0.92 o
   2  12   0      158.25      154.77      3.06 o
   3  12   0       80.83       77.30      2.23 o
   4  12   0        0.53        0.07      0.52 o
   5  12   0       10.35        9.51      1.07 o
   6  12   0       13.17       10.88      1.48 o
   7  12   0       17.25       20.48      1.94 o
   8  12   0        1.32        2.51      1.55 o
   1  13   0      359.07      339.73      5.06 o
   2  13   0      257.78      251.90      4.45 o
   3  13   0      811.85      803.97     12.18 o
   4  13   0      524.77      507.20      8.83 o
   5  13   0       86.28       82.98      2.55 o
   6  13   0       43.95       37.23      2.28 o
   7  13   0        6.49        8.00      1.52 o
   0  14   0      208.23      233.75      6.22 o
   1  14   0      251.43      222.72      4.28 o
   2  14   0        8.71        7.66      0.75 o
   3  14   0        6.99        5.03      1.00 o
   4  14   0        8.96        9.97      1.06 o
   5  14   0        4.88        5.25      0.94 o
   6  14   0        7.70        5.89      1.26 o
   7  14   0        1.32        2.15      1.18 o
   1  15   0       96.60      101.92      2.60 o
   2  15   0      711.60      694.24     10.78 o
   3  15   0      152.76      153.94      3.99 o
   4  15   0      194.60      190.00      4.15 o
   5  15   0       50.56       51.24      2.13 o
   6  15   0        0.39        1.15      1.02 o
   7  15   0        0.00        0.92      1.16 o
   0  16   0      146.28      137.94      4.47 o
   1  16   0       33.25       31.96      1.45 o
   2  16   0       23.99       23.84      1.63 o
   3  16   0        0.08        0.66      0.80 o
   4  16   0        4.60        4.66      1.66 o
   5  16   0       43.93       45.78      3.02 o
   6  16   0        0.61        0.32      1.01 o
   1  17   0      257.41      246.60      5.88 o
   2  17   0      214.51      216.53     10.09 o
   3  17   0      188.78      171.60      8.71 o
   4  17   0       30.37       31.68      3.86 o
   5  17   0       11.25       10.39      1.54 o
   6  17   0        9.24       12.00      4.45 o
   1  18   0        0.15        0.94      1.18 o
   2  18   0       65.22       62.89      7.62 o
   3  18   0        4.21        4.22      1.60 o
   4  18   0        6.16        5.94      2.38 o
   5  18   0       33.99       30.28      4.16 o
   1  19   0       26.34       28.80      2.80 o
   2  19   0       36.01       32.12      2.94 o
   3  19   0      100.85       86.49      6.33 o
   4  19   0       12.96       11.08      2.97 o
   0  20   0       49.82       60.56      5.34 o
   1  20   0       98.82       96.70      4.90 o
   2  20   0       60.14       59.60      3.92 o
   3  20   0       82.72       87.52      4.75 o
   1  21   0       11.68       13.42      2.37 o
   2  21   0       55.46       50.70      3.77 o
  -9   1   1       49.74       51.10      2.30 o
  -8   1   1       35.10       29.45      1.72 o
  -7   1   1      161.76      147.84      3.95 o
  -6   1   1      502.41      491.27      5.86 o
  -5   1   1      141.05      135.54      2.22 o
  -4   1   1      644.70      617.52      6.03 o
  -3   1   1     2314.86     2214.36     19.04 o
  -2   1   1     4117.35     4343.89     41.37 o
  -1   1   1      485.54      528.92      4.85 o
   0   1   1      426.51      442.23      5.61 o
   1   1   1     1173.32     1167.21     12.04 o
   2   1   1       32.96       55.88      0.79 o
   3   1   1      474.76      468.71      4.57 o
   4   1   1      767.92      748.81      7.64 o
   5   1   1      708.87      684.87     14.20 o
   6   1   1       76.30       84.30      3.29 o
   7   1   1        8.18        8.22      1.21 o
   8   1   1       31.63       30.94      2.01 o
   9   1   1        4.15        7.30      1.54 o
  -9   2   1        2.06        1.97      1.02 o
  -8   2   1        0.38       -0.45      0.99 o
  -7   2   1        1.55       -0.69      0.95 o
  -6   2   1        2.91        1.17      0.56 o
  -5   2   1       26.25       22.53      0.75 o
  -4   2   1     1611.15     1612.25     14.87 o
  -3   2   1      283.07      338.90      3.07 o
  -2   2   1      195.88      231.52      2.34 o
  -1   2   1      268.16      291.44      2.94 o
   0   2   1      235.01      240.08      3.08 o
   1   2   1      526.24      563.32      4.95 o
   2   2   1       19.82       16.20      0.37 o
   3   2   1        2.78        2.17      0.30 o
   4   2   1      937.73      940.82      9.46 o
   5   2   1      187.34      187.30      5.03 o
   6   2   1      368.28      331.20      6.65 o
   7   2   1        9.00        9.38      1.25 o
   8   2   1        0.94        1.87      1.02 o
   9   2   1        0.02        2.29      1.58 o
  -9   3   1       12.74       13.59      1.62 o
  -8   3   1       27.45       31.56      1.99 o
  -7   3   1      177.50      165.42      4.49 o
  -6   3   1      204.63      182.81      3.29 o
  -5   3   1      560.63      540.95      5.52 o
  -4   3   1      186.35      179.91      2.26 o
  -3   3   1      714.86      702.65      8.60 o
  -2   3   1     2698.54     2602.52     23.40 o
  -1   3   1       46.80       49.71      0.61 o
   0   3   1       11.92       23.48      0.40 o
   1   3   1      844.11      903.26      7.86 o
   2   3   1     1062.18     1077.25      8.97 o
   3   3   1       27.81       48.80      0.81 o
   4   3   1      490.51      502.29      5.04 o
   5   3   1      540.00      530.12      9.44 o
   6   3   1      109.08      107.00      3.10 o
   7   3   1        0.25        0.72      0.90 o
   8   3   1       41.20       46.99      2.35 o
   9   3   1       37.39       41.08      3.13 o
  -9   4   1        0.83        0.57      1.46 o
  -8   4   1        1.09        0.25      1.02 o
  -7   4   1        0.64        0.78      0.99 o
  -6   4   1       44.06       37.03      1.31 o
  -5   4   1      357.41      372.47      5.01 o
  -4   4   1      183.57      169.02      2.04 o
  -3   4   1     1898.39     2005.20     17.34 o
  -2   4   1     1659.69     1758.50     15.15 o
  -1   4   1      659.31      644.53      5.22 o
   0   4   1     1203.75     1326.07     11.45 o
   1   4   1     3414.25     3535.56     31.75 o
   2   4   1        9.49        7.76      0.27 o
   3   4   1      674.07      770.58      7.31 o
   4   4   1      682.81      648.16      7.30 o
   5   4   1      606.28      604.75      9.12 o
   6   4   1       89.75       82.26      2.69 o
   7   4   1      161.49      143.17      3.94 o
   8   4   1        9.72        8.69      1.78 o
   9   4   1        9.78       12.87      2.09 o
  -9   5   1       76.56       78.22      4.08 o
  -8   5   1        0.69       -1.11      1.39 o
  -7   5   1       31.54       25.33      1.68 o
  -6   5   1      120.54      115.85      2.52 o
  -5   5   1       33.02       32.47      1.03 o
  -4   5   1      247.54      260.91      2.89 o
  -3   5   1     1334.10     1333.86     12.32 o
  -2   5   1      274.49      273.40      2.53 o
  -1   5   1      322.35      389.25      3.27 o
   0   5   1     3832.21     4100.83     35.03 o
   1   5   1      996.75      965.97      8.09 o
   2   5   1      175.72      242.41      2.26 o
   3   5   1      305.84      318.14      3.14 o
   4   5   1      339.49      320.38      3.44 o
   5   5   1      416.14      412.06      5.93 o
   6   5   1       15.82       16.60      1.82 o
   7   5   1       24.06       24.19      2.31 o
   8   5   1       30.40       35.72      3.36 o
   9   5   1        6.58        6.43      2.28 o
  -9   6   1        6.83       10.54      2.19 o
  -8   6   1       83.74       79.24      4.35 o
  -7   6   1        2.03        1.09      1.24 o
  -6   6   1       70.02       62.46      1.68 o
  -5   6   1       23.19       22.47      0.95 o
  -4   6   1      842.23      878.29      8.91 o
  -3   6   1       14.96       17.49      0.49 o
  -2   6   1       17.46       16.99      0.41 o
  -1   6   1     2070.78     2157.53     16.96 o
   0   6   1      576.09      519.88      4.70 o
   1   6   1      389.56      393.19      3.67 o
   2   6   1       94.61       95.12      1.04 o
   3   6   1       46.89       45.52      0.77 o
   4   6   1      330.13      309.28      3.58 o
   5   6   1      423.28      418.27      6.02 o
   6   6   1      290.93      254.05      7.06 o
   7   6   1       18.62       16.91      2.03 o
   8   6   1        0.19        2.47      1.54 o
  -9   7   1       38.11       45.84      5.94 o
  -8   7   1       41.77       41.74      3.36 o
  -7   7   1        0.14        0.91      0.86 o
  -6   7   1       17.18       14.99      1.03 o
  -5   7   1       37.92       36.57      1.21 o
  -4   7   1       48.02       46.17      0.97 o
  -3   7   1      415.20      394.03      3.84 o
  -2   7   1       18.67       12.91      0.37 o
  -1   7   1      514.46      554.45      5.09 o
   0   7   1     2461.77     2724.25     24.62 o
   1   7   1      197.72      207.63      2.03 o
   2   7   1      428.84      460.34      4.33 o
   3   7   1        4.85        6.88      0.35 o
   4   7   1      374.65      365.38      4.82 o
   5   7   1       89.17       91.40      2.84 o
   6   7   1      225.61      191.80      4.87 o
   7   7   1       84.32       89.47      4.05 o
   8   7   1       25.92       34.48      2.87 o
  -9   8   1       57.35       55.49      3.83 o
  -8   8   1        0.35       -1.26      1.26 o
  -7   8   1      269.04      249.06      6.04 o
  -6   8   1       30.20       27.00      1.50 o
  -5   8   1       27.33       26.44      1.75 o
  -4   8   1        0.67        1.07      0.31 o
  -3   8   1        7.30        5.93      0.37 o
  -2   8   1     1038.33     1024.51      9.14 o
  -1   8   1       16.56       10.18      0.45 o
   0   8   1     2935.60     3094.67     27.95 o
   1   8   1      193.68      183.24      2.08 o
   2   8   1      173.62      161.81      2.00 o
   3   8   1       19.83       20.84      0.54 o
   4   8   1        2.53        4.58      0.77 o
   5   8   1       37.74       35.84      1.50 o
   6   8   1       89.75       83.62      3.04 o
   7   8   1       81.59       73.74      5.44 o
   8   8   1       54.61       55.93      7.62 o
  -9   9   1       17.65       22.41      2.76 o
  -8   9   1       17.46       19.42      1.94 o
  -7   9   1        1.26        1.06      1.04 o
  -6   9   1        3.91        2.20      0.69 o
  -5   9   1       14.24       18.08      1.08 o
  -4   9   1       11.62       13.07      0.87 o
  -3   9   1      372.48      383.34      3.81 o
  -2   9   1      928.96      971.69      8.36 o
  -1   9   1      505.12      567.35      5.29 o
   0   9   1      175.55      178.81      1.95 o
   1   9   1      570.85      576.55      6.02 o
   2   9   1      524.96      514.85      5.15 o
   3   9   1        6.96        5.61      0.48 o
   4   9   1      293.07      285.19      6.11 o
   5   9   1      209.55      195.89      5.80 o
   6   9   1       59.32       51.08      2.39 o
   7   9   1        1.58        3.05      1.38 o
   8   9   1       39.82       41.38      5.24 o
  -8  10   1      213.00      207.04      8.25 o
  -7  10   1      106.27      104.72      3.67 o
  -6  10   1       18.67       23.11      1.26 o
  -5  10   1      309.16      292.91      4.82 o
  -4  10   1     1010.44      962.67     12.69 o
  -3  10   1      119.30      114.88      1.96 o
  -2  10   1     1468.81     1476.06     12.46 o
  -1  10   1     1994.67     2112.29     18.35 o
   0  10   1      394.84      367.81      3.75 o
   1  10   1       79.71       83.54      1.32 o
   2  10   1      300.23      295.25      3.47 o
   3  10   1        0.29        0.79      0.48 o
   4  10   1      161.37      138.41      2.75 o
   5  10   1       20.64       17.67      1.48 o
   6  10   1        9.54        9.95      1.33 o
   7  10   1       95.36       91.74      3.54 o
   8  10   1       25.33       30.12      2.93 o
  -8  11   1        2.88        5.44      1.70 o
  -7  11   1        4.95        5.81      1.36 o
  -6  11   1        2.06        2.37      0.91 o
  -5  11   1      243.69      233.38      4.15 o
  -4  11   1       78.35       78.81      2.02 o
  -3  11   1       76.42       78.37      1.98 o
  -2  11   1      699.62      665.01      8.42 o
  -1  11   1      427.12      466.28      4.53 o
   0  11   1        7.35       10.35      0.50 o
   1  11   1      641.79      646.69      6.82 o
   2  11   1      444.11      423.47      5.58 o
   3  11   1     1579.45     1503.63     21.22 o
   4  11   1        6.10        4.82      1.05 o
   5  11   1      130.13      123.74      3.69 o
   6  11   1        7.66        6.48      1.25 o
   7  11   1       49.54       44.07      2.59 o
  -8  12   1       36.52       33.87      2.53 o
  -7  12   1       97.18       99.04      3.72 o
  -6  12   1      180.99      178.90      4.10 o
  -5  12   1      323.40      309.92      5.88 o
  -4  12   1      427.17      443.53      6.62 o
  -3  12   1     1061.05     1041.06     13.64 o
  -2  12   1      550.83      536.57      9.53 o
  -1  12   1      652.01      614.72      8.26 o
   0  12   1      549.41      588.85      9.08 o
   1  12   1      354.67      321.01      5.20 o
   2  12   1       77.45       69.02      1.84 o
   3  12   1      587.91      566.59      9.75 o
   4  12   1       14.50       12.37      1.17 o
   5  12   1        0.42        1.48      0.87 o
   6  12   1      133.48      136.47      4.22 o
   7  12   1       48.23       52.68      3.36 o
  -8  13   1        0.11       -0.42      1.29 o
  -7  13   1        5.86        6.14      1.44 o
  -6  13   1        0.17       -0.75      0.75 o
  -5  13   1       12.30       16.50      1.13 o
  -4  13   1       37.58       36.28      1.47 o
  -3  13   1      113.04      110.12      2.74 o
  -2  13   1      370.56      359.87      6.91 o
  -1  13   1       39.08       34.43      1.86 o
   0  13   1       12.34       13.82      0.79 o
   1  13   1        6.95        5.51      0.65 o
   2  13   1      814.74      773.27     11.47 o
   3  13   1      345.04      343.95      6.01 o
   4  13   1      108.67      102.50      3.80 o
   5  13   1        2.48        2.74      1.31 o
   6  13   1       37.74       42.97      2.47 o
   7  13   1        0.92        2.19      1.46 o
  -7  14   1       33.24       36.00      2.47 o
  -6  14   1       66.55       74.93      3.10 o
  -5  14   1      108.71      108.79      2.72 o
  -4  14   1      301.87      304.00      6.13 o
  -3  14   1       52.53       47.72      1.78 o
  -2  14   1      159.71      170.55      4.49 o
  -1  14   1     1024.72     1000.89     14.86 o
   0  14   1      239.06      241.99      4.53 o
   1  14   1      335.14      313.35      4.84 o
   2  14   1       38.86       36.80      2.14 o
   3  14   1        0.10       -0.18      0.61 o
   4  14   1        1.81        2.73      0.91 o
   5  14   1        8.44       10.51      1.39 o
   6  14   1       51.46       58.47      3.36 o
   7  14   1       73.02       72.32      3.99 o
  -7  15   1       16.04       14.22      2.05 o
  -6  15   1        4.48        4.96      1.36 o
  -5  15   1       75.19       75.58      2.58 o
  -4  15   1       23.03       24.99      1.48 o
  -3  15   1       33.86       27.55      1.72 o
  -2  15   1       19.13       23.48      1.66 o
  -1  15   1      200.77      186.05      4.54 o
   0  15   1       43.76       31.18      1.42 o
   1  15   1       38.81       35.96      1.50 o
   2  15   1      148.42      159.51      3.31 o
   3  15   1        5.96        4.49      0.92 o
   4  15   1       11.52       12.15      1.14 o
   5  15   1       16.83       18.62      2.00 o
   6  15   1       16.71       24.81      2.45 o
  -6  16   1        0.22        0.63      1.22 o
  -5  16   1       24.37       28.18      2.04 o
  -4  16   1       66.50       74.03      2.97 o
  -3  16   1        4.47        6.33      1.60 o
  -2  16   1      200.75      175.94      4.54 o
  -1  16   1       91.02       99.36      3.36 o
   0  16   1      327.57      304.89      5.62 o
   1  16   1       85.79       88.65      2.45 o
   2  16   1       71.33       70.56      2.39 o
   3  16   1       41.58       43.45      3.71 o
   4  16   1       15.26       16.59      1.60 o
   5  16   1      111.22      125.01      4.95 o
   6  16   1      163.85      173.28      7.03 o
  -6  17   1        4.57        5.58      1.41 o
  -5  17   1        0.04        0.89      1.14 o
  -4  17   1       30.78       29.89      3.96 o
  -3  17   1       40.04       40.18      4.16 o
  -2  17   1        0.95        1.51      2.18 o
  -1  17   1       32.91       28.62      2.51 o
   0  17   1        1.78        1.91      0.84 o
   1  17   1        4.22        2.90      0.95 o
   2  17   1       56.33       65.66      3.74 o
   3  17   1       91.02       95.05      5.05 o
   4  17   1      175.60      178.21     11.58 o
   5  17   1        0.00        0.32      1.04 o
  -5  18   1        0.00       -1.39      1.58 o
  -4  18   1       24.51       30.42      2.94 o
  -3  18   1        3.01        1.63      2.47 o
  -2  18   1        7.37        8.67      1.82 o
  -1  18   1      161.45      153.61      5.87 o
   0  18   1      116.55      123.43      5.11 o
   1  18   1       60.17       59.17      3.57 o
   2  18   1        0.14       -0.89      1.12 o
   3  18   1       39.31       34.83      4.16 o
   4  18   1       41.13       43.15      4.55 o
   5  18   1       81.98      102.08      4.59 o
  -4  19   1       78.63       89.60      4.61 o
  -3  19   1       30.02       30.88      3.01 o
  -2  19   1       76.24       84.04      4.34 o
  -1  19   1       17.30       19.39      2.45 o
   0  19   1        9.27        6.43      1.68 o
   1  19   1       62.97       62.52      7.03 o
   2  19   1       73.82       69.27      4.16 o
   3  19   1      281.14      293.89      9.30 o
   4  19   1        3.04        1.78      2.18 o
  -4  20   1        0.08        1.84      1.60 o
  -3  20   1       19.11       26.12      2.87 o
  -2  20   1        8.57        4.86      2.47 o
  -1  20   1       24.00       24.52      2.79 o
   0  20   1       98.62      104.10      5.11 o
   1  20   1        3.69        3.40      3.27 o
   2  20   1       19.34       22.72      2.79 o
   3  20   1        4.59        4.19      1.75 o
  -2  21   1       31.35       23.78      2.87 o
  -1  21   1       68.15       74.31      4.47 o
   0  21   1       33.52       37.67      3.41 o
   1  21   1       12.44       14.94      2.52 o
   2  21   1      144.42      152.58      6.43 o
 -10   0   2        4.65        9.90      2.38 o
  -9   0   2      422.12      414.90     22.86 o
  -8   0   2       38.52       38.86      3.46 o
  -7   0   2       76.94       79.81      3.49 o
  -6   0   2       15.75       21.30      1.34 o
  -5   0   2       28.34       33.71      2.67 o
  -4   0   2      111.59      175.47      3.09 o
  -3   0   2       21.63       19.26      0.80 o
  -2   0   2      379.01      376.34      4.83 o
  -1   0   2     2214.77     2397.26     32.32 o
   0   0   2     1832.26     1924.78     51.26 o
   1   0   2     3964.41     4432.44     83.86 o
   2   0   2     6437.96     6960.07     94.21 o
   3   0   2      479.03      550.70      8.04 o
   4   0   2      894.71      913.92     13.16 o
   6   0   2     1242.75     1212.46     34.64 o
   7   0   2        2.29        0.99      1.39 o
   8   0   2        1.47        1.58      1.39 o
 -10   1   2       13.19       11.12      1.83 o
  -9   1   2       87.67       88.72      3.05 o
  -8   1   2       62.03       59.43      2.34 o
  -7   1   2       47.31       47.65      1.52 o
  -6   1   2       34.54       28.22      0.97 o
  -5   1   2       56.29       63.98      1.86 o
  -4   1   2       50.10       49.80      1.66 o
  -3   1   2      126.46      165.56      1.84 o
  -2   1   2    20616.03    19127.35    170.50 o
  -1   1   2     8110.93     8409.89     85.40 o
   0   1   2      912.74      919.43     14.51 o
   1   1   2        1.45        1.42      0.35 o
   2   1   2       49.45       42.97      1.23 o
   3   1   2        6.00       17.13      0.53 o
   4   1   2       99.08       95.92      1.65 o
   5   1   2      219.42      216.90      5.74 o
   6   1   2      143.30      143.46      4.55 o
   7   1   2        2.42        3.38      1.18 o
   8   1   2        3.61        5.84      1.19 o
 -10   2   2       35.39       34.13      2.14 o
  -9   2   2        1.33        2.06      1.08 o
  -8   2   2      299.81      306.27      5.92 o
  -7   2   2        1.71        1.42      0.80 o
  -6   2   2        0.24        0.17      0.38 o
  -5   2   2      723.33      702.34      7.32 o
  -4   2   2      536.04      556.20      6.16 o
  -3   2   2       25.94       20.70      0.48 o
  -2   2   2     3355.13     3314.04     31.42 o
  -1   2   2     6026.00     5774.76     58.34 o
   0   2   2     5524.88     5301.06     70.31 o
   1   2   2     4828.44     4695.24     56.46 o
   2   2   2     1009.09     1006.77     10.59 o
   3   2   2      746.59      846.16      8.51 o
   4   2   2       34.46       36.06      0.92 o
   5   2   2     2514.54     2390.67     45.90 o
   6   2   2      180.16      184.20      4.44 o
   7   2   2      116.16      114.04      3.57 o
   8   2   2        8.98       12.00      1.46 o
 -10   3   2        6.62        8.38      1.75 o
  -9   3   2       33.81       36.35      2.02 o
  -8   3   2        9.81        9.65      1.48 o
  -7   3   2       26.70       22.33      1.39 o
  -6   3   2       92.00       99.29      1.84 o
  -5   3   2      246.22      263.30      3.17 o
  -4   3   2      679.32      735.47      7.06 o
  -3   3   2        7.07       16.03      0.51 o
  -2   3   2      333.60      288.36      2.89 o
  -1   3   2      613.23      750.43      6.92 o
   0   3   2     1396.99     1321.54     32.69 o
   1   3   2      397.63      453.35      7.21 o
   2   3   2     2460.68     2672.32     29.09 o
   3   3   2       29.01       16.01      0.47 o
   4   3   2      299.04      289.95      3.39 o
   5   3   2      137.02      125.34      3.49 o
   6   3   2       10.49       11.00      1.16 o
   7   3   2       29.13       36.71      2.05 o
   8   3   2        3.10        5.83      1.88 o
  -9   4   2       91.65       94.54      4.59 o
  -8   4   2       67.31       67.75      2.87 o
  -7   4   2       17.93       16.46      1.22 o
  -6   4   2      134.62      139.65      2.16 o
  -5   4   2        0.55        0.79      0.28 o
  -4   4   2       27.87       31.00      0.70 o
  -3   4   2      633.67      629.68      6.90 o
  -2   4   2     2143.52     2230.92     21.34 o
  -1   4   2      871.98      891.76      8.21 o
   0   4   2       30.76       30.00      0.92 o
   1   4   2      166.72      181.44      2.05 o
   2   4   2      713.99      804.22      8.10 o
   3   4   2        6.81        8.79      0.39 o
   4   4   2       47.51       39.50      1.40 o
   5   4   2      220.94      220.18      5.86 o
   6   4   2      175.05      186.06     12.88 o
   7   4   2       82.45       81.14      3.85 o
   8   4   2        0.61        1.85      1.28 o
  -9   5   2        2.88        2.56      1.78 o
  -8   5   2        7.04        8.21      1.82 o
  -7   5   2       31.82       26.82      1.37 o
  -6   5   2      301.15      314.56      4.16 o
  -5   5   2       39.74       52.44      1.36 o
  -4   5   2       63.37       66.55      1.16 o
  -3   5   2      540.99      581.78      5.99 o
  -2   5   2      326.75      361.15      3.86 o
  -1   5   2     1476.83     1434.41     13.81 o
   0   5   2      115.39      104.21      1.20 o
   1   5   2      589.97      651.25      6.55 o
   2   5   2      119.98      150.02      1.73 o
   3   5   2      274.68      311.72      3.33 o
   4   5   2      133.83      133.58      3.22 o
   5   5   2       36.80       31.36      2.92 o
   6   5   2       30.13       26.78      2.10 o
   7   5   2        1.87        1.46      1.32 o
   8   5   2        1.58        0.10      1.48 o
  -9   6   2       74.25       70.60      5.15 o
  -8   6   2       29.83       26.74      3.66 o
  -7   6   2      119.58      125.60      3.17 o
  -6   6   2      141.45      141.70      2.58 o
  -5   6   2      247.69      264.50      3.25 o
  -4   6   2       12.72        8.39      0.43 o
  -3   6   2      967.92      943.65      8.91 o
  -2   6   2     2143.20     2302.81     20.89 o
  -1   6   2     1410.24     1463.53     12.09 o
   0   6   2       24.77       55.44      0.98 o
   1   6   2      170.34      236.61      2.66 o
   2   6   2      119.66      138.61      1.65 o
   3   6   2        4.20        3.48      0.29 o
   4   6   2      319.89      318.88      5.33 o
   5   6   2      123.15      136.76      4.57 o
   6   6   2      287.62      267.52      7.72 o
   7   6   2        4.88        7.49      1.66 o
   8   6   2       42.77       48.16      3.76 o
  -9   7   2        5.09        5.93      1.94 o
  -8   7   2        4.48        5.91      1.39 o
  -7   7   2        9.03        5.44      0.98 o
  -6   7   2       87.88       83.57      1.92 o
  -5   7   2      375.39      367.28      4.52 o
  -4   7   2      648.87      615.60      6.12 o
  -3   7   2      455.12      437.79      5.48 o
  -2   7   2      181.03      225.09      2.46 o
  -1   7   2        7.29        6.21      0.29 o
   0   7   2      293.89      350.03      4.86 o
   1   7   2      391.06      370.67      3.90 o
   2   7   2      439.59      441.89      5.01 o
   3   7   2      378.12      378.63      4.52 o
   4   7   2      114.16       91.20      2.54 o
   5   7   2       53.26       52.46      2.94 o
   6   7   2        5.15        2.90      1.18 o
   7   7   2        0.04       -1.04      1.04 o
   8   7   2        1.71        1.39      1.98 o
  -9   8   2       12.18       11.75      2.87 o
  -8   8   2      138.97      145.76      4.62 o
  -7   8   2       43.19       44.99      1.95 o
  -6   8   2        1.34        1.14      0.64 o
  -5   8   2       40.09       45.74      1.34 o
  -4   8   2        0.17        0.55      0.31 o
  -3   8   2      557.36      567.68      5.97 o
  -2   8   2     1266.36     1320.11     11.66 o
  -1   8   2      148.52      159.10      1.85 o
   0   8   2      503.18      508.48      6.11 o
   1   8   2      967.50      959.68     10.22 o
   2   8   2      583.22      586.20      8.86 o
   3   8   2       90.51       84.36      2.77 o
   4   8   2        0.42        0.58      0.69 o
   5   8   2      169.88      148.78      4.00 o
   6   8   2       10.47       15.41      3.46 o
   7   8   2       37.55       33.64      2.73 o
   8   8   2        7.76       10.49      2.57 o
  -9   9   2       28.33       29.24      2.99 o
  -8   9   2       13.30       11.81      2.07 o
  -7   9   2       42.00       43.32      1.98 o
  -6   9   2      220.87      212.67      3.94 o
  -5   9   2      456.98      442.69      6.61 o
  -4   9   2      723.59      705.56     10.20 o
  -3   9   2      478.72      471.10      4.85 o
  -2   9   2     1112.21     1167.83     10.41 o
  -1   9   2      715.93      801.87      7.98 o
   0   9   2      126.07      108.08      1.88 o
   1   9   2      164.41      175.13      2.50 o
   2   9   2        0.88        0.89      0.23 o
   3   9   2      108.19       96.63      1.82 o
   4   9   2       56.83       55.20      1.90 o
   5   9   2      228.01      207.33      4.99 o
   6   9   2        1.30        2.47      1.26 o
   7   9   2        1.46        1.19      1.78 o
  -9  10   2       20.84       19.97      2.15 o
  -8  10   2        4.51        3.22      1.23 o
  -7  10   2        2.54        3.50      1.04 o
  -6  10   2      158.11      164.92      3.70 o
  -5  10   2       50.29       48.77      1.66 o
  -4  10   2        0.24        0.72      0.57 o
  -3  10   2       66.41       71.82      1.43 o
  -2  10   2      390.41      392.57      4.64 o
  -1  10   2       72.11       70.14      1.09 o
   0  10   2       80.38       95.34      1.55 o
   1  10   2       44.45       52.16      0.97 o
   2  10   2      130.21      116.54      2.38 o
   3  10   2       60.52       62.50      1.43 o
   4  10   2        9.12       10.05      1.18 o
   5  10   2       21.31       20.32      1.59 o
   6  10   2       59.92       53.31      5.15 o
   7  10   2        9.52       11.28      2.77 o
  -8  11   2        5.41        6.37      1.59 o
  -7  11   2        2.43        0.23      1.09 o
  -6  11   2       94.88       88.45      2.79 o
  -5  11   2      369.86      349.97      5.58 o
  -4  11   2     1448.58     1409.99     18.10 o
  -3  11   2      967.38      964.50     12.67 o
  -2  11   2      379.96      364.11      4.43 o
  -1  11   2       51.56       49.29      1.27 o
   0  11   2        1.28        1.73      0.40 o
   1  11   2      326.53      322.68      4.70 o
   2  11   2      283.57      273.08      3.86 o
   3  11   2      310.86      294.51      6.12 o
   4  11   2      245.24      240.18      6.18 o
   5  11   2       20.65       25.52      1.96 o
   6  11   2        3.79        2.71      1.18 o
   7  11   2        0.26       -0.79      1.78 o
  -8  12   2        3.88        6.43      1.57 o
  -7  12   2        6.22        4.66      1.57 o
  -6  12   2       53.39       50.78      1.88 o
  -5  12   2        7.25        6.73      0.91 o
  -4  12   2       86.10       88.09      2.25 o
  -3  12   2       15.77       13.44      0.91 o
  -2  12   2       42.60       41.62      1.47 o
  -1  12   2        5.73        8.23      0.59 o
   0  12   2        8.77        6.35      0.63 o
   1  12   2       39.75       41.87      1.24 o
   2  12   2       33.69       31.94      1.23 o
   3  12   2      328.47      323.11      6.60 o
   4  12   2        3.28        2.96      0.87 o
   5  12   2       15.03       15.19      1.82 o
   6  12   2       23.52       18.41      2.10 o
   7  12   2        0.04       -0.40      1.78 o
  -8  13   2        2.40        1.81      1.35 o
  -7  13   2       17.00       17.27      1.90 o
  -6  13   2       40.12       38.33      2.00 o
  -5  13   2      184.01      180.51      3.60 o
  -4  13   2      235.92      230.18      4.10 o
  -3  13   2     1024.93     1006.26     14.21 o
  -2  13   2      189.95      210.94      4.04 o
  -1  13   2      197.39      188.89      4.34 o
   0  13   2      191.97      184.79      3.57 o
   1  13   2        3.94        4.38      0.66 o
   2  13   2      239.07      243.12      4.91 o
   3  13   2      211.42      217.75      3.74 o
   4  13   2      247.49      247.56      6.99 o
   5  13   2       58.14       51.29      4.75 o
   6  13   2       21.71       28.02      3.76 o
  -7  14   2       16.47       15.30      1.86 o
  -6  14   2        0.00        0.31      0.81 o
  -5  14   2       22.51       25.64      2.06 o
  -4  14   2        0.10        0.18      0.61 o
  -3  14   2       73.75       76.35      2.49 o
  -2  14   2        4.98        4.20      0.80 o
  -1  14   2       26.52       19.61      1.86 o
   0  14   2       11.22       11.61      1.05 o
   1  14   2      248.15      229.16      5.51 o
   2  14   2       92.00       85.32      2.18 o
   3  14   2       64.60       55.71      2.05 o
   4  14   2        5.07        4.76      1.26 o
   5  14   2       31.73       34.61      2.59 o
   6  14   2        0.53        0.23      1.18 o
  -7  15   2       16.40       17.35      1.97 o
  -6  15   2        0.03        1.44      1.13 o
  -5  15   2       81.26       76.10      3.40 o
  -4  15   2       85.41       78.61      2.56 o
  -3  15   2      274.07      263.18      5.00 o
  -2  15   2      257.16      248.59      5.64 o
  -1  15   2       32.26       32.13      1.72 o
   0  15   2        5.31        7.79      0.98 o
   1  15   2       82.15       79.69      2.23 o
   2  15   2      433.94      440.48      7.24 o
   3  15   2      282.83      277.84      7.62 o
   4  15   2      372.85      373.45      9.72 o
   5  15   2       37.76       42.32      9.20 o
   6  15   2       11.75       17.98      2.28 o
  -6  16   2        5.06        3.94      1.33 o
  -5  16   2        1.75       -0.38      0.99 o
  -4  16   2       40.13       37.07      2.18 o
  -3  16   2        3.79        1.78      1.12 o
  -2  16   2        8.33        9.61      1.15 o
  -1  16   2       18.32       17.71      1.41 o
   0  16   2        4.00        3.30      1.99 o
   1  16   2       11.56       11.33      0.99 o
   2  16   2       87.05       92.01      3.59 o
   3  16   2       12.63       13.23      1.66 o
   4  16   2        0.18       -0.20      1.48 o
   5  16   2        6.87       11.24      1.89 o
  -6  17   2        5.24        3.72      1.36 o
  -5  17   2       14.13       15.88      1.81 o
  -4  17   2       38.55       37.21      3.01 o
  -3  17   2       56.97       54.38      5.05 o
  -2  17   2        1.04        1.19      1.12 o
  -1  17   2       19.48       14.70      2.00 o
   0  17   2       16.46       14.20      1.94 o
   1  17   2       71.11       62.15      3.49 o
   2  17   2      251.81      260.07     10.89 o
   3  17   2      278.90      275.56      7.80 o
   4  17   2      108.76      106.93      4.75 o
   5  17   2       14.76       14.67      2.18 o
  -5  18   2        0.00       -0.99      1.78 o
  -4  18   2       23.72       27.91      3.96 o
  -3  18   2       22.17       23.85      2.59 o
  -2  18   2        0.01        1.26      1.18 o
  -1  18   2        1.86        4.04      2.38 o
   0  18   2       40.29       38.99      3.07 o
   1  18   2       50.57       54.67      4.75 o
   2  18   2        3.75        4.23      1.60 o
   3  18   2        2.60        1.19      1.98 o
   4  18   2       15.24       13.66      2.97 o
  -5  19   2        7.80        5.94      2.77 o
  -4  19   2       54.43       59.38      5.54 o
  -3  19   2        5.15        3.27      1.54 o
  -2  19   2       69.23       61.07      3.77 o
  -1  19   2       45.07       49.52      3.41 o
   0  19   2       12.15       13.94      2.28 o
   1  19   2      189.03      201.32      9.01 o
   2  19   2        7.92        4.16      1.60 o
   3  19   2      213.91      236.32     11.08 o
  -4  20   2        0.58        0.99      2.18 o
  -3  20   2        5.65        9.30      2.97 o
  -2  20   2       18.05       15.46      2.45 o
  -1  20   2       48.78       49.04      3.61 o
   0  20   2      157.31      158.76      6.36 o
   1  20   2       19.79       17.60      2.56 o
   2  20   2       61.34       60.80      4.03 o
  -2  21   2       16.38       16.63      3.76 o
  -1  21   2       57.49       74.52      4.47 o
   0  21   2        0.75        2.19      1.60 o
   1  21   2       25.39       23.86      2.90 o
 -10   1   3       25.21       25.96      2.51 o
  -9   1   3        0.01       -0.90      0.90 o
  -8   1   3       27.04       23.42      1.41 o
  -7   1   3       98.93       89.94      1.86 o
  -6   1   3      691.58      666.14      7.64 o
  -5   1   3     1014.23     1006.80      9.59 o
  -4   1   3     2103.37     2052.73     21.12 o
  -3   1   3      449.89      370.86      4.21 o
  -2   1   3        5.75        2.32      0.21 o
  -1   1   3       46.03       47.29      1.13 o
   0   1   3      396.08      511.85      8.53 o
   1   1   3        6.63       24.75      0.73 o
   2   1   3        6.59        4.76      0.35 o
   3   1   3      990.31     1010.30     11.69 o
   4   1   3       93.20      102.23      7.13 o
   5   1   3       95.55       96.39      3.57 o
   6   1   3       24.88       22.36      1.89 o
   7   1   3        2.68        2.97      1.12 o
   8   1   3        8.44       11.76      1.50 o
 -10   2   3        0.57       -0.89      1.17 o
  -9   2   3        8.45        9.27      1.45 o
  -8   2   3        1.42        1.50      0.82 o
  -7   2   3        0.21       -0.09      0.49 o
  -6   2   3       79.00       75.64      2.42 o
  -5   2   3       54.44       46.32      1.02 o
  -4   2   3       49.30       34.26      0.96 o
  -3   2   3       35.14       48.33      1.03 o
  -2   2   3      656.86      752.27      7.02 o
  -1   2   3        3.20        5.83      0.40 o
   0   2   3      599.13      585.29      9.67 o
   1   2   3        0.94        0.32      0.21 o
   2   2   3      283.26      315.25      4.35 o
   3   2   3        2.70        2.04      0.41 o
   4   2   3       29.63       27.88      1.89 o
   5   2   3      150.49      140.22      6.33 o
   6   2   3      110.02      105.82      3.53 o
   7   2   3       69.04       71.74      2.80 o
   8   2   3        0.00        1.58      1.32 o
 -10   3   3        8.48       11.04      1.88 o
  -9   3   3        0.68       -1.01      1.20 o
  -8   3   3       13.90       12.07      1.15 o
  -7   3   3       42.83       44.67      1.40 o
  -6   3   3       40.98       41.32      1.07 o
  -5   3   3     1679.22     1629.38     17.11 o
  -4   3   3     1852.98     1804.67     19.09 o
  -3   3   3      428.37      451.34      5.49 o
  -2   3   3      215.85      267.32      3.12 o
  -1   3   3      523.80      526.19      5.70 o
   0   3   3       16.40       29.65      1.06 o
   1   3   3       38.57       75.30      1.13 o
   2   3   3     1045.11     1081.03     13.54 o
   3   3   3      631.41      617.35      7.77 o
   4   3   3      571.87      572.00     12.38 o
   5   3   3      110.92       98.87      3.85 o
   6   3   3        0.09        0.21      0.76 o
   7   3   3        0.20        1.18      0.88 o
   8   3   3        9.17        7.72      2.38 o
 -10   4   3       24.43       25.67      2.37 o
  -9   4   3        2.04        2.90      1.07 o
  -8   4   3        1.94        1.74      0.92 o
  -7   4   3       29.03       26.15      1.17 o
  -6   4   3        0.16        0.29      0.38 o
  -5   4   3        4.81        2.75      0.39 o
  -4   4   3       55.19       50.93      1.05 o
  -3   4   3       32.32       41.66      0.96 o
  -2   4   3       29.03       17.92      0.49 o
  -1   4   3      202.61      230.77      3.24 o
   0   4   3        1.40        0.40      0.26 o
   1   4   3     1992.33     2196.27     21.10 o
   2   4   3      303.74      310.28      3.97 o
   3   4   3        0.40        2.24      0.35 o
   4   4   3      314.32      296.24      5.86 o
   5   4   3      365.20      363.70      7.87 o
   6   4   3      132.93      133.83      3.79 o
   7   4   3       38.62       38.11      2.79 o
   8   4   3       14.89       17.42      2.97 o
  -9   5   3        3.64        5.58      1.94 o
  -8   5   3        0.41        0.01      0.91 o
  -7   5   3        7.82        6.13      0.75 o
  -6   5   3      124.24      122.14      1.96 o
  -5   5   3      141.40      131.89      1.90 o
  -4   5   3      802.84      772.63      9.08 o
  -3   5   3      444.77      427.71      5.18 o
  -2   5   3        1.33        2.52      0.26 o
  -1   5   3      124.18      165.74      2.54 o
   0   5   3     1071.80     1131.03     15.70 o
   1   5   3      435.11      444.08      6.71 o
   2   5   3     1012.46      975.71     10.41 o
   3   5   3      678.26      646.43     15.63 o
   4   5   3      139.42      129.05      4.13 o
   5   5   3       62.66       54.12      2.10 o
   6   5   3        1.91        3.27      1.26 o
   7   5   3       38.01       38.20      3.76 o
   8   5   3        0.13        3.96      2.18 o
  -9   6   3       18.35       20.38      2.66 o
  -8   6   3       13.11       11.90      1.34 o
  -7   6   3       24.02       22.00      1.32 o
  -6   6   3        1.57        2.68      0.49 o
  -5   6   3        0.00        0.02      0.31 o
  -4   6   3        0.58        0.08      0.25 o
  -3   6   3       86.58      105.46      1.93 o
  -2   6   3       89.05       93.33      1.44 o
  -1   6   3       82.92       88.60      1.35 o
   0   6   3     1236.28     1261.03     12.28 o
   1   6   3      103.96       95.19      1.42 o
   2   6   3      314.21      339.66      4.04 o
   3   6   3       28.13       28.12      0.94 o
   4   6   3       44.46       57.40      2.08 o
   5   6   3      415.19      379.37      9.80 o
   6   6   3      162.55      159.72      7.72 o
   7   6   3       77.92       90.65      5.94 o
  -9   7   3       21.74       20.58      2.70 o
  -8   7   3       22.03       21.23      1.58 o
  -7   7   3       10.75        9.28      0.96 o
  -6   7   3       53.88       50.55      1.30 o
  -5   7   3      280.73      301.77      3.92 o
  -4   7   3      358.56      380.24      4.28 o
  -3   7   3      767.08      751.13      7.66 o
  -2   7   3      647.72      725.30      8.47 o
  -1   7   3      294.87      295.28      3.70 o
   0   7   3      437.83      428.79      5.69 o
   1   7   3      593.07      588.39      6.48 o
   2   7   3     1132.61     1023.50     10.96 o
   3   7   3      931.37      899.01     10.56 o
   4   7   3      206.09      195.42      4.64 o
   5   7   3       14.40       12.25      1.33 o
   6   7   3       30.81       37.01      3.76 o
   7   7   3        3.03        2.77      1.78 o
  -9   8   3       26.88       35.66      5.15 o
  -8   8   3       33.11       34.82      2.48 o
  -7   8   3       80.45       81.68      2.31 o
  -6   8   3      102.37      111.42      2.58 o
  -5   8   3       36.56       39.10      1.13 o
  -4   8   3        1.89        2.18      0.40 o
  -3   8   3     1352.69     1404.07     13.03 o
  -2   8   3      127.65      115.87      1.65 o
  -1   8   3     1316.04     1304.02     14.65 o
   0   8   3      384.13      369.29      5.05 o
   1   8   3      258.23      265.92      3.26 o
   2   8   3       21.56       23.66      0.78 o
   3   8   3        7.27        6.96      0.56 o
   4   8   3      560.48      492.32      8.09 o
   5   8   3        7.00        8.75      1.54 o
   6   8   3       87.51       84.91      5.34 o
   7   8   3        8.38        8.11      2.38 o
  -9   9   3        7.99        5.29      1.53 o
  -8   9   3        0.36       -0.15      1.04 o
  -7   9   3        1.15       -0.36      0.70 o
  -6   9   3      185.92      182.77      3.55 o
  -5   9   3       43.27       40.22      1.39 o
  -4   9   3      101.59       97.59      1.71 o
  -3   9   3        0.03        0.90      0.29 o
  -2   9   3      144.89      153.42      2.07 o
  -1   9   3       89.92      104.64      1.62 o
   0   9   3       28.97       32.80      0.99 o
   1   9   3       50.87       49.96      2.15 o
   2   9   3      694.17      684.34      9.14 o
   3   9   3      448.91      436.72      6.44 o
   4   9   3      264.93      223.02      5.25 o
   5   9   3        0.38       -0.99      0.99 o
   6   9   3        0.22       -1.19      1.39 o
   7   9   3        1.29        0.79      1.58 o
  -9  10   3       16.02       14.57      3.67 o
  -8  10   3       87.32       90.46      3.72 o
  -7  10   3       20.93       21.05      1.59 o
  -6  10   3      292.58      294.10      5.07 o
  -5  10   3       19.62       22.16      1.42 o
  -4  10   3       18.75       20.47      1.08 o
  -3  10   3      101.67       89.59      1.39 o
  -2  10   3     1375.00     1382.15     13.65 o
  -1  10   3      999.11      972.51     10.47 o
   0  10   3       16.35       17.83      1.07 o
   1  10   3     1327.02     1258.11     28.87 o
   2  10   3      152.73      162.54      3.80 o
   3  10   3        0.35        0.09      0.40 o
   4  10   3        9.55       12.88      1.54 o
   5  10   3      121.83      102.47      4.20 o
   6  10   3       17.10       21.97      3.17 o
   7  10   3        0.03        2.97      1.98 o
  -8  11   3       10.62        9.99      1.82 o
  -7  11   3      147.04      126.69      3.52 o
  -6  11   3      272.66      296.39      5.13 o
  -5  11   3      172.30      170.29      3.34 o
  -4  11   3      195.13      203.35      3.62 o
  -3  11   3       22.62       26.40      1.03 o
  -2  11   3        3.09        6.95      0.49 o
  -1  11   3        0.58        1.21      0.45 o
   0  11   3      127.81      122.58      2.23 o
   1  11   3       73.45       70.20      2.35 o
   2  11   3        9.45        8.30      1.00 o
   3  11   3      341.06      303.92      5.99 o
   4  11   3        9.91       11.56      1.60 o
   5  11   3       17.77       14.84      2.67 o
   6  11   3       19.39       25.33      3.36 o
  -8  12   3       40.34       43.90      2.82 o
  -7  12   3      269.36      270.58      6.79 o
  -6  12   3        6.27        6.41      1.10 o
  -5  12   3       99.18       99.19      2.48 o
  -4  12   3      104.80       99.77      2.34 o
  -3  12   3      605.28      601.60      7.66 o
  -2  12   3      686.97      666.10      8.06 o
  -1  12   3      439.30      428.36      5.51 o
   0  12   3     1546.35     1463.64     20.57 o
   1  12   3      503.26      498.02      7.74 o
   2  12   3      325.52      307.39      5.91 o
   3  12   3      131.21      133.81      3.26 o
   4  12   3       59.77       56.48      3.01 o
   5  12   3        5.26        6.53      1.46 o
   6  12   3        7.29        9.70      2.57 o
  -8  13   3        3.45        4.07      1.60 o
  -7  13   3       47.42       42.17      2.70 o
  -6  13   3      261.26      257.31      6.14 o
  -5  13   3      135.90      141.02      3.08 o
  -4  13   3        2.10        1.58      0.66 o
  -3  13   3        7.73        6.97      0.75 o
  -2  13   3       21.70       20.58      1.14 o
  -1  13   3       38.51       34.54      1.29 o
   0  13   3      366.30      346.57      5.80 o
   1  13   3      312.70      314.73      6.04 o
   2  13   3        0.38       -0.06      0.58 o
   3  13   3       99.56       92.40      2.64 o
   4  13   3       42.41       41.85      2.59 o
   5  13   3       10.41       10.14      2.28 o
   6  13   3       14.60       13.75      2.10 o
  -7  14   3        7.48        6.54      1.73 o
  -6  14   3       89.67       86.52      3.49 o
  -5  14   3        2.20        2.39      0.90 o
  -4  14   3       75.27       66.88      1.99 o
  -3  14   3      102.49      105.85      2.39 o
  -2  14   3      569.36      558.08     10.32 o
  -1  14   3      105.46      111.35      3.03 o
   0  14   3        1.82        2.24      0.61 o
   1  14   3      660.00      648.11     11.33 o
   2  14   3        4.70        3.21      0.74 o
   3  14   3        7.72       11.99      1.42 o
   4  14   3        0.70        1.45      1.04 o
   5  14   3      155.21      165.44      5.95 o
  -7  15   3        0.62        1.16      1.35 o
  -6  15   3       53.68       58.59      3.04 o
  -5  15   3        0.32       -0.66      1.00 o
  -4  15   3        0.93        0.46      1.12 o
  -3  15   3       51.14       43.38      2.45 o
  -2  15   3       28.24       29.45      1.70 o
  -1  15   3       53.96       47.09      1.99 o
   0  15   3       27.68       27.67      2.70 o
   1  15   3       68.76       65.61      2.18 o
   2  15   3       31.35       31.00      1.56 o
   3  15   3       24.10       25.01      2.17 o
   4  15   3       13.68       15.48      1.94 o
   5  15   3        6.44        5.93      1.60 o
  -6  16   3        4.61        3.47      1.36 o
  -5  16   3       11.05       10.17      1.64 o
  -4  16   3       16.81       20.78      3.56 o
  -3  16   3      261.36      249.38     11.28 o
  -2  16   3       45.37       50.81      2.24 o
  -1  16   3      272.79      275.95      6.04 o
   0  16   3       99.38      103.61      3.06 o
   1  16   3       12.03       15.70      1.46 o
   2  16   3        1.02        2.20      1.04 o
   3  16   3        8.59        7.19      1.46 o
   4  16   3      135.20      156.55      5.66 o
   5  16   3       22.71       29.60      2.66 o
  -6  17   3        3.44        1.51      1.36 o
  -5  17   3        0.10        0.99      1.98 o
  -4  17   3       16.09       13.46      3.17 o
  -3  17   3       20.55       15.64      3.17 o
  -2  17   3        8.88        7.52      2.77 o
  -1  17   3        0.00       -0.65      1.04 o
   0  17   3       53.32       49.42      3.23 o
   1  17   3      184.92      182.27      6.34 o
   2  17   3       15.37       12.47      2.57 o
   3  17   3       21.12       21.46      2.23 o
   4  17   3        4.42        6.29      3.56 o
  -5  18   3        3.08        2.57      2.18 o
  -4  18   3       36.23       34.83      4.55 o
  -3  18   3       26.56       28.30      4.16 o
  -2  18   3       68.49       64.92      5.74 o
  -1  18   3        6.65        8.25      1.75 o
   0  18   3       60.79       73.44      3.89 o
   1  18   3       34.14       32.81      2.81 o
   2  18   3      119.25      118.95      6.93 o
   3  18   3       21.56       17.42      3.17 o
  -4  19   3        4.98        4.35      2.57 o
  -3  19   3        0.68        1.19      2.18 o
  -2  19   3       54.94       56.01      5.54 o
  -1  19   3       14.40       14.45      3.36 o
   0  19   3        8.16        8.42      1.89 o
   1  19   3        9.16       10.58      2.09 o
   2  19   3       35.90       29.72      2.95 o
  -3  20   3       55.74       44.93      5.34 o
  -2  20   3       59.86       73.82      6.33 o
  -1  20   3       43.60       50.87      5.54 o
   0  20   3        8.66        8.91      3.17 o
   1  20   3       75.71       91.00     10.49 o
 -10   0   4      171.06      169.78     10.19 o
  -9   0   4        2.08        0.46      1.46 o
  -8   0   4       65.74       78.34      2.85 o
  -7   0   4      228.52      230.07      4.46 o
  -6   0   4       96.53       95.33      2.32 o
  -5   0   4       74.28       90.69      2.50 o
  -4   0   4     1269.40     1279.28     17.73 o
  -3   0   4     5469.74     5609.44     75.05 o
  -2   0   4     1494.55     1773.34     32.02 o
  -1   0   4       64.43       49.88      3.86 o
   0   0   4     1092.77     1046.36     31.47 o
   1   0   4     2102.71     2057.15     39.67 o
   2   0   4      407.11      431.59     14.45 o
   3   0   4      138.52      156.16      6.53 o
   4   0   4      967.07      943.88     27.71 o
   5   0   4      201.51      193.96      8.11 o
   6   0   4      202.95      221.67      9.30 o
   7   0   4       39.57       42.16      3.96 o
 -10   1   4       73.00       78.31      3.16 o
  -9   1   4       20.40       18.52      1.68 o
  -8   1   4        0.04        0.34      0.64 o
  -7   1   4        8.00        8.80      0.66 o
  -6   1   4        4.72        5.41      0.52 o
  -5   1   4        1.47        1.52      0.41 o
  -4   1   4      156.36      143.76      2.09 o
  -3   1   4       24.48       38.22      0.93 o
  -2   1   4        0.75        4.78      0.34 o
  -1   1   4       73.82       80.86      1.64 o
   0   1   4      348.57      356.49      6.73 o
   1   1   4       35.39       49.62      2.57 o
   2   1   4        3.35        4.10      0.65 o
   3   1   4      992.57      958.13     19.66 o
   4   1   4      157.33      143.68      6.43 o
   5   1   4      100.13       94.71      3.71 o
   6   1   4        2.13        2.67      1.12 o
   7   1   4       28.20       36.52      3.17 o
 -10   2   4        1.11        1.59      1.20 o
  -9   2   4       74.16       78.12      2.89 o
  -8   2   4      138.78      146.94      2.88 o
  -7   2   4       20.30       20.68      0.87 o
  -6   2   4      236.74      247.60      2.99 o
  -5   2   4       52.78       48.78      1.04 o
  -4   2   4     2496.95     2436.92     25.00 o
  -3   2   4      507.87      582.43      6.87 o
  -2   2   4       73.38       81.99      1.21 o
  -1   2   4       98.70       88.11      1.72 o
   0   2   4       79.05       78.30      2.09 o
   1   2   4     1731.24     1871.14     25.65 o
   2   2   4      109.37      129.63      2.21 o
   3   2   4      226.65      193.83      5.39 o
   4   2   4       15.76       14.20      2.18 o
   5   2   4       86.36       88.00      3.57 o
   6   2   4      102.43      102.16      4.85 o
   7   2   4      117.41      127.48      4.89 o
 -10   3   4        0.58       -1.49      1.94 o
  -9   3   4       11.66       11.11      2.40 o
  -8   3   4        0.02        0.16      0.73 o
  -7   3   4      159.51      149.73      2.53 o
  -6   3   4      114.76      111.25      1.73 o
  -5   3   4      165.01      151.37      2.30 o
  -4   3   4       82.25       88.04      1.53 o
  -3   3   4      647.76      639.56      6.58 o
  -2   3   4     1185.97     1174.37     12.29 o
  -1   3   4     1469.91     1325.73     21.21 o
   0   3   4        8.78        8.18      0.72 o
   1   3   4      477.15      516.45      6.88 o
   2   3   4       14.52       14.36      0.70 o
   3   3   4       48.51       36.85      3.96 o
   4   3   4      156.61      155.13      4.75 o
   5   3   4       24.22       20.24      1.82 o
   6   3   4        5.50        3.28      1.18 o
   7   3   4       53.92       64.72      4.95 o
 -10   4   4       17.40       16.50      3.57 o
  -9   4   4       16.17       13.54      1.59 o
  -8   4   4        0.04       -0.57      0.57 o
  -7   4   4      430.98      436.10      5.17 o
  -6   4   4        8.38        7.86      0.63 o
  -5   4   4      108.18      119.04      1.93 o
  -4   4   4      164.95      164.76      2.53 o
  -3   4   4      504.36      542.27      6.81 o
  -2   4   4      745.37      733.68      7.91 o
  -1   4   4       81.05       58.75      1.79 o
   0   4   4     3446.62     3388.91     52.62 o
   1   4   4      262.72      234.24      2.86 o
   2   4   4       50.29       62.11      1.20 o
   3   4   4      309.13      299.11      5.85 o
   4   4   4      589.07      546.35     12.31 o
   5   4   4      215.38      222.97      6.36 o
   6   4   4       49.78       60.56      4.26 o
   7   4   4       53.76       53.44      4.55 o
  -9   5   4       15.16       17.35      2.05 o
  -8   5   4        0.56       -0.59      0.59 o
  -7   5   4        6.24        5.12      0.65 o
  -6   5   4      182.31      180.26      2.70 o
  -5   5   4      284.67      267.89      4.97 o
  -4   5   4       46.06       49.92      1.09 o
  -3   5   4        0.05        1.08      0.31 o
  -2   5   4      368.73      445.50      5.52 o
  -1   5   4      277.69      285.02      4.67 o
   0   5   4      850.89      878.60     14.54 o
   1   5   4      181.17      179.33      2.58 o
   2   5   4      570.81      599.92      7.93 o
   3   5   4      117.74      113.89      3.29 o
   4   5   4      144.27      128.67      8.91 o
   5   5   4        0.54        1.22      0.95 o
   6   5   4       36.88       34.04      3.76 o
   7   5   4       21.50       34.44      3.96 o
  -9   6   4        3.60        3.80      1.39 o
  -8   6   4       41.68       45.22      2.04 o
  -7   6   4       18.84       18.54      1.08 o
  -6   6   4      137.41      129.89      2.05 o
  -5   6   4       24.71       28.27      1.43 o
  -4   6   4      184.11      184.20      2.80 o
  -3   6   4     1398.83     1382.48     13.51 o
  -2   6   4      435.98      404.88      4.66 o
  -1   6   4      631.14      693.61      9.95 o
   0   6   4      232.51      227.95      4.86 o
   1   6   4      170.22      198.12      4.51 o
   2   6   4       45.67       34.63      2.26 o
   3   6   4      619.01      559.24     22.27 o
   4   6   4      198.36      163.07     16.05 o
   5   6   4       70.26       65.51      4.55 o
   6   6   4        2.80        2.38      1.78 o
   7   6   4        3.82        4.16      2.18 o
  -9   7   4        0.02       -0.72      2.08 o
  -8   7   4        4.99        4.71      1.01 o
  -7   7   4       40.37       39.32      1.39 o
  -6   7   4      141.43      137.33      2.35 o
  -5   7   4      289.50      276.01      3.68 o
  -4   7   4      332.65      310.47      3.91 o
  -3   7   4        3.44        2.72      0.53 o
  -2   7   4       32.86       35.64      0.90 o
  -1   7   4      267.79      278.86      3.54 o
   0   7   4      409.25      413.39      5.05 o
   1   7   4      125.21      127.38      2.51 o
   2   7   4      163.48      169.37      2.91 o
   3   7   4      232.11      215.12      4.81 o
   4   7   4        0.87        0.10      0.84 o
   5   7   4       30.39       22.57      2.10 o
   6   7   4        3.46        4.35      1.78 o
   7   7   4        0.73       -0.59      1.58 o
  -9   8   4        0.31       -0.45      1.27 o
  -8   8   4        7.30        7.59      1.20 o
  -7   8   4       85.99       82.26      2.66 o
  -6   8   4      140.69      140.84      2.34 o
  -5   8   4        2.00        2.57      0.51 o
  -4   8   4      528.45      509.89      7.08 o
  -3   8   4       73.28       74.46      2.04 o
  -2   8   4      690.39      720.48      8.52 o
  -1   8   4      498.56      490.85      5.91 o
   0   8   4      806.36      800.98     10.29 o
   1   8   4       63.21       65.78      1.48 o
   2   8   4      123.46      132.31      4.03 o
   3   8   4      532.17      500.61     12.86 o
   4   8   4      145.78      148.73      8.91 o
   5   8   4       22.16       21.68      2.10 o
   6   8   4        0.13        1.98      1.78 o
  -9   9   4        2.55        2.25      1.65 o
  -8   9   4       11.22       11.48      1.74 o
  -7   9   4       14.08       13.39      1.35 o
  -6   9   4      160.33      154.24      3.17 o
  -5   9   4      252.23      248.25      3.72 o
  -4   9   4      503.67      474.08      5.69 o
  -3   9   4      430.40      399.39      5.79 o
  -2   9   4      254.23      240.74      3.09 o
  -1   9   4       33.06       26.56      0.87 o
   0   9   4        5.82        8.76      0.58 o
   1   9   4     1189.24     1218.91     13.98 o
   2   9   4      337.10      316.85      6.50 o
   3   9   4       77.07       76.99      2.70 o
   4   9   4       52.97       44.74      2.66 o
   5   9   4        2.16       -0.79      1.39 o
   6   9   4        0.99        2.57      1.98 o
  -9  10   4        2.54        1.88      1.43 o
  -8  10   4        6.50        4.55      1.51 o
  -7  10   4       32.31       32.14      1.85 o
  -6  10   4        7.78        7.00      0.90 o
  -5  10   4        1.55        1.01      0.59 o
  -4  10   4       41.51       39.69      1.10 o
  -3  10   4      565.58      583.91      6.75 o
  -2  10   4       38.87       43.90      1.22 o
  -1  10   4        2.32        2.46      0.33 o
   0  10   4        2.16        0.97      0.42 o
   1  10   4       38.79       40.64      1.82 o
   2  10   4       52.27       51.17      2.12 o
   3  10   4        5.60        7.07      1.10 o
   4  10   4       78.43       67.10      4.75 o
   5  10   4        1.44        0.00      1.39 o
   6  10   4        0.42        2.57      2.18 o
  -8  11   4       41.90       48.57      2.98 o
  -7  11   4        8.30       11.19      1.67 o
  -6  11   4       42.58       44.50      2.03 o
  -5  11   4      324.64      315.32      5.16 o
  -4  11   4      354.88      334.21      5.19 o
  -3  11   4      389.44      368.70      4.62 o
  -2  11   4      246.82      228.69      4.70 o
  -1  11   4        7.15        3.65      0.54 o
   0  11   4       54.28       48.57      5.81 o
   1  11   4        8.90        9.87      1.04 o
   2  11   4      345.39      353.06      7.26 o
   3  11   4      159.47      150.45      4.97 o
   4  11   4       10.36       11.62      3.27 o
   5  11   4        1.13        0.79      1.58 o
   6  11   4        5.62        3.17      2.18 o
  -8  12   4        9.60        8.47      1.86 o
  -7  12   4       24.09       23.06      2.36 o
  -6  12   4       67.02       75.57      3.27 o
  -5  12   4       29.77       27.17      1.34 o
  -4  12   4       14.50       14.66      0.94 o
  -3  12   4       30.11       26.75      1.17 o
  -2  12   4      134.36      130.22      2.18 o
  -1  12   4       12.29       12.72      1.03 o
   0  12   4        0.14        0.36      0.62 o
   1  12   4       54.93       52.27      2.59 o
   2  12   4        0.83        0.30      0.84 o
   3  12   4        4.23        3.22      1.19 o
   4  12   4        2.09        4.85      1.26 o
   5  12   4       38.95       50.07      4.55 o
  -8  13   4        0.29        0.14      1.37 o
  -7  13   4       35.02       32.12      2.51 o
  -6  13   4      124.57      114.57      4.72 o
  -5  13   4       75.18       69.92      3.01 o
  -4  13   4      217.83      220.07      3.96 o
  -3  13   4      206.93      197.72      4.43 o
  -2  13   4       66.74       60.80      1.99 o
  -1  13   4      227.43      214.09      4.94 o
   0  13   4       31.51       33.60      2.10 o
   1  13   4      239.08      248.15      8.02 o
   2  13   4      250.61      246.41      6.86 o
   3  13   4      194.78      197.98      6.16 o
   4  13   4       26.99       28.71      2.38 o
   5  13   4        6.42        6.33      2.18 o
  -7  14   4        2.94        2.50      1.39 o
  -6  14   4       13.28       12.30      1.82 o
  -5  14   4        0.70        1.34      1.06 o
  -4  14   4       34.61       31.72      1.64 o
  -3  14   4       20.17       22.06      1.31 o
  -2  14   4       20.87       21.49      3.56 o
  -1  14   4      241.04      240.54      6.53 o
   0  14   4       10.97       11.78      1.40 o
   1  14   4       11.60        9.53      1.40 o
   2  14   4       13.35       10.29      1.46 o
   3  14   4       11.63        8.88      1.86 o
   4  14   4       26.79       36.30      2.73 o
   5  14   4        0.96        2.47      1.40 o
  -7  15   4       37.55       40.26      2.92 o
  -6  15   4       45.65       48.61      2.89 o
  -5  15   4      193.46      197.28      8.11 o
  -4  15   4       26.16       19.94      2.37 o
  -3  15   4        8.10        8.02      1.35 o
  -2  15   4       26.50       21.85      2.87 o
  -1  15   4       33.97       34.19      1.91 o
   0  15   4        1.60        1.46      0.99 o
   1  15   4      157.95      173.66      5.46 o
   2  15   4      194.25      198.39      6.09 o
   3  15   4       98.17       96.66      7.82 o
   4  15   4       89.13       86.49      4.13 o
  -6  16   4        0.51        0.90      1.41 o
  -5  16   4       12.41       13.19      1.88 o
  -4  16   4        8.85       15.64      3.36 o
  -3  16   4        8.73       11.88      3.17 o
  -2  16   4       82.50       82.22      5.24 o
  -1  16   4       70.52       71.35      2.90 o
   0  16   4        0.88        0.45      1.02 o
   1  16   4        3.07        2.07      0.84 o
   2  16   4       53.64       57.04      5.15 o
   3  16   4        0.05        0.20      1.48 o
   4  16   4        0.04        0.89      1.26 o
  -6  17   4       48.52       45.35      3.71 o
  -5  17   4       34.16       43.15      4.95 o
  -4  17   4       59.54       60.76      5.74 o
  -3  17   4        2.07        2.38      2.18 o
  -2  17   4       15.42       14.65      3.36 o
  -1  17   4        4.68        6.53      2.57 o
   0  17   4       65.77       74.02      6.14 o
   1  17   4       63.34       67.69      5.94 o
   2  17   4      161.09      152.60      7.72 o
   3  17   4      253.67      281.89      8.26 o
  -5  18   4        7.96       11.88      3.36 o
  -4  18   4        2.37        3.36      2.38 o
  -3  18   4       86.69       97.18      7.13 o
  -2  18   4       25.27       22.56      4.16 o
  -1  18   4       75.63       73.23      6.14 o
   0  18   4       14.28       17.81      3.76 o
   1  18   4        5.13       10.49      3.17 o
  -4  19   4        8.13       11.08      3.36 o
  -3  19   4        0.01        2.77      2.38 o
  -2  19   4       11.98       16.23      3.96 o
  -1  19   4        1.45        0.40      2.57 o
   0  19   4       81.91       80.36      6.73 o
   1  19   4       97.54      103.51      7.72 o
  -2  20   4       22.33       23.55      4.55 o
  -1  20   4       11.34       11.88      3.56 o
   0  20   4       44.53       57.99      6.33 o
 -10   1   5       13.82       12.14      1.73 o
  -9   1   5       13.74       13.50      1.94 o
  -8   1   5        0.39        0.31      0.53 o
  -7   1   5      207.27      199.49      2.87 o
  -6   1   5      980.35      938.15     10.49 o
  -5   1   5      879.27      872.98      9.60 o
  -4   1   5      464.42      470.52      5.44 o
  -3   1   5        3.28        1.83      0.29 o
  -2   1   5        4.19        3.50      0.29 o
  -1   1   5        1.52        1.71      0.46 o
   0   1   5      537.41      479.81      7.29 o
   1   1   5      449.08      433.12      6.69 o
   2   1   5      160.06      156.31      4.69 o
   3   1   5       13.51       10.39      1.40 o
   4   1   5        7.10        4.02      1.18 o
   5   1   5        0.12       -0.10      0.84 o
   6   1   5        6.51        7.01      1.88 o
 -10   2   5        2.42       -1.10      1.29 o
  -9   2   5        2.09        1.52      1.08 o
  -8   2   5        2.29        2.82      0.69 o
  -7   2   5       19.43       19.75      0.86 o
  -6   2   5       54.79       55.77      2.01 o
  -5   2   5       79.95       67.59      1.95 o
  -4   2   5      318.03      333.70      4.39 o
  -3   2   5       51.11       45.09      0.99 o
  -2   2   5        3.52        6.24      0.43 o
  -1   2   5       24.22       28.73      0.93 o
   0   2   5      129.76      131.36      3.12 o
   1   2   5        5.36        7.63      0.51 o
   2   2   5      179.46      175.83     10.98 o
   3   2   5       71.07       68.57      3.01 o
   4   2   5       52.66       45.88      2.59 o
   5   2   5       12.70       12.88      1.68 o
   6   2   5       22.76       23.19      2.17 o
 -10   3   5        3.43        0.18      1.20 o
  -9   3   5       17.19       20.43      1.80 o
  -8   3   5       13.18       13.33      1.36 o
  -7   3   5      122.13      127.07      2.01 o
  -6   3   5      334.10      331.56      4.05 o
  -5   3   5      601.64      579.15      6.71 o
  -4   3   5       42.48       37.85      1.01 o
  -3   3   5      259.22      250.32      3.18 o
  -2   3   5      105.18       97.95      1.46 o
  -1   3   5      240.95      225.94      3.78 o
   0   3   5      241.14      201.48      4.30 o
   1   3   5      860.53      850.09     13.15 o
   2   3   5      221.21      223.50      4.95 o
   3   3   5       57.03       62.89      2.93 o
   4   3   5        8.35       11.09      1.52 o
   5   3   5       14.92       20.41      1.94 o
   6   3   5        3.14        1.54      1.04 o
  -9   4   5        6.78        4.28      1.57 o
  -8   4   5       27.15       24.37      1.21 o
  -7   4   5       35.57       35.34      1.05 o
  -6   4   5       28.62       30.57      0.95 o
  -5   4   5      121.15      126.35      2.10 o
  -4   4   5      105.04       92.79      1.62 o
  -3   4   5      105.21       99.11      1.63 o
  -2   4   5      221.45      210.18      2.77 o
  -1   4   5       14.90       11.30      1.36 o
   0   4   5        4.74        5.33      0.76 o
   1   4   5       55.81       69.27      1.69 o
   2   4   5       23.68       22.33      1.41 o
   3   4   5      195.81      180.06      4.38 o
   4   4   5       31.49       31.40      3.17 o
   5   4   5      102.45      109.11      4.25 o
   6   4   5       29.38       33.45      3.76 o
  -9   5   5        0.21       -0.55      0.97 o
  -8   5   5        4.29        3.64      0.76 o
  -7   5   5       65.67       68.07      1.48 o
  -6   5   5      232.50      240.56      3.21 o
  -5   5   5      210.26      216.05      3.08 o
  -4   5   5       47.91       53.36      1.21 o
  -3   5   5        2.05        2.40      0.48 o
  -2   5   5       37.66       33.76      1.12 o
  -1   5   5      189.89      188.74      4.11 o
   0   5   5      629.35      628.00     11.01 o
   1   5   5     1220.67     1192.09     16.89 o
   2   5   5     1067.51      993.60     16.87 o
   3   5   5       93.62       98.53      3.00 o
   4   5   5        6.84        8.38      1.10 o
   5   5   5        6.04        9.90      2.38 o
   6   5   5        0.98        1.19      1.78 o
  -9   6   5       17.39       17.84      2.43 o
  -8   6   5        1.15        0.68      0.69 o
  -7   6   5       45.65       52.10      1.81 o
  -6   6   5       11.97       10.14      0.67 o
  -5   6   5       34.23       36.19      1.14 o
  -4   6   5      362.01      352.43      4.40 o
  -3   6   5      106.85       95.43      1.63 o
  -2   6   5       30.29       29.09      0.91 o
  -1   6   5      284.75      291.87      4.97 o
   0   6   5      168.26      157.04      3.73 o
   1   6   5      181.03      186.80      3.44 o
   2   6   5        7.49        8.40      0.99 o
   3   6   5       65.58       56.27      2.23 o
   4   6   5       40.69       45.60      2.73 o
   5   6   5       14.27       17.02      2.77 o
   6   6   5      114.50      125.68      7.32 o
  -9   7   5        0.03       -0.53      0.97 o
  -8   7   5       10.19       12.75      1.36 o
  -7   7   5       10.73       13.03      1.00 o
  -6   7   5       53.32       53.65      1.37 o
  -5   7   5       40.07       39.14      1.09 o
  -4   7   5       46.71       51.01      1.31 o
  -3   7   5        2.16        1.20      0.38 o
  -2   7   5      339.25      307.36      4.56 o
  -1   7   5        0.40        0.64      0.52 o
   0   7   5      145.41      142.83      3.58 o
   1   7   5     1115.19     1034.57     43.27 o
   2   7   5      367.57      361.31      9.10 o
   3   7   5      565.43      517.85     12.39 o
   4   7   5       28.66       35.05      2.87 o
   5   7   5       37.22       40.57      4.16 o
   6   7   5        2.15        2.38      1.78 o
  -9   8   5       14.29       15.01      1.67 o
  -8   8   5       11.29       13.53      1.69 o
  -7   8   5       15.79       14.39      1.28 o
  -6   8   5        5.99        6.08      0.66 o
  -5   8   5       21.07       20.34      0.82 o
  -4   8   5       56.54       57.64      1.45 o
  -3   8   5      132.59      139.67      2.41 o
  -2   8   5      140.80      135.49      2.48 o
  -1   8   5      329.51      314.49      4.45 o
   0   8   5      392.50      397.43      6.39 o
   1   8   5       70.62       67.07      1.73 o
   2   8   5        0.92        1.28      0.76 o
   3   8   5       43.27       42.29      3.76 o
   4   8   5       80.70       81.62      4.35 o
   5   8   5      149.48      141.71      7.72 o
   6   8   5       68.77       63.93      5.34 o
  -9   9   5        3.40        2.38      1.54 o
  -8   9   5        8.85       11.54      1.77 o
  -7   9   5        7.46        7.01      1.33 o
  -6   9   5       20.88       26.12      1.12 o
  -5   9   5       85.28       92.83      1.90 o
  -4   9   5      172.75      161.88      2.75 o
  -3   9   5       16.58       19.12      0.85 o
  -2   9   5       89.11       75.97      1.72 o
  -1   9   5       17.05       17.43      0.66 o
   0   9   5        1.53        2.15      0.41 o
   1   9   5      564.19      540.76      8.54 o
   2   9   5      578.72      534.62     23.16 o
   3   9   5        3.41        4.75      1.26 o
   4   9   5       50.70       46.71      3.46 o
   5   9   5       11.77       15.83      2.97 o
  -8  10   5      214.35      227.47      6.27 o
  -7  10   5        1.63        1.37      1.11 o
  -6  10   5      108.81      113.07      3.13 o
  -5  10   5        1.51        1.37      0.54 o
  -4  10   5       38.46       43.69      1.30 o
  -3  10   5       46.31       49.00      1.44 o
  -2  10   5      233.04      231.11      3.75 o
  -1  10   5      682.47      677.60      8.95 o
   0  10   5      163.31      161.78      3.14 o
   1  10   5       83.94       77.42      2.64 o
   2  10   5      151.29      139.87      3.91 o
   3  10   5       78.45       79.69      4.95 o
   4  10   5      245.89      225.63     10.09 o
   5  10   5       80.72       97.77      6.53 o
  -8  11   5       26.92       25.58      2.41 o
  -7  11   5       52.68       60.40      3.08 o
  -6  11   5        4.39        3.46      1.18 o
  -5  11   5        2.83        1.49      0.62 o
  -4  11   5        0.24        0.51      0.46 o
  -3  11   5        9.20        9.55      0.72 o
  -2  11   5       62.94       62.62      1.75 o
  -1  11   5      872.36      836.57     12.59 o
   0  11   5      332.83      329.86      8.52 o
   1  11   5       12.38       13.16      1.22 o
   2  11   5       42.52       38.12      1.97 o
   3  11   5       26.34       22.76      2.97 o
   4  11   5        1.75        4.35      1.98 o
   5  11   5        0.01        1.19      1.78 o
  -8  12   5        9.97        7.97      1.89 o
  -7  12   5      304.97      320.43      7.75 o
  -6  12   5        1.77        2.03      1.16 o
  -5  12   5        0.37       -0.15      0.68 o
  -4  12   5       10.77       11.80      0.82 o
  -3  12   5       82.49       82.43      2.29 o
  -2  12   5      170.28      169.23      3.41 o
  -1  12   5      188.36      184.30      4.74 o
   0  12   5      322.20      328.67      8.66 o
   1  12   5       10.33        8.59      1.52 o
   2  12   5       16.57       16.78      2.38 o
   3  12   5      229.88      221.61      6.78 o
   4  12   5       60.33       62.15      4.95 o
   5  12   5       10.81        8.11      2.57 o
  -7  13   5        0.44        0.85      1.37 o
  -6  13   5       43.83       45.71      2.70 o
  -5  13   5       27.42       35.85      2.30 o
  -4  13   5       16.50       14.68      1.28 o
  -3  13   5        0.00        1.04      0.64 o
  -2  13   5      110.20      110.87      3.54 o
  -1  13   5      234.71      260.15      7.44 o
   0  13   5      214.15      212.37      8.71 o
   1  13   5       11.89       11.08      2.18 o
   2  13   5        3.91        4.71      1.24 o
   3  13   5       80.67       84.54      4.35 o
   4  13   5        0.94        3.36      1.98 o
  -7  14   5        1.72        3.74      1.55 o
  -6  14   5       12.19        9.81      1.77 o
  -5  14   5        0.17       -1.10      1.10 o
  -4  14   5      181.90      204.47      6.83 o
  -3  14   5      115.86      120.61      6.93 o
  -2  14   5      454.22      443.54     16.63 o
  -1  14   5      201.31      212.52      7.62 o
   0  14   5       63.04       60.37      4.16 o
   1  14   5       19.43       22.56      2.97 o
   2  14   5       43.94       50.67      4.16 o
   3  14   5       42.04       42.21      4.95 o
   4  14   5       45.07       56.61      4.95 o
  -6  15   5       19.18       18.02      2.17 o
  -5  15   5        1.66        0.36      1.92 o
  -4  15   5       13.71       12.27      2.97 o
  -3  15   5       42.85       41.80      4.45 o
  -2  15   5        3.03        1.19      1.98 o
  -1  15   5      197.18      185.85      9.50 o
   0  15   5       19.61       20.20      2.12 o
   1  15   5        0.66        0.79      1.39 o
   2  15   5      102.36      111.03      6.33 o
   3  15   5        1.85        5.54      1.98 o
  -6  16   5        5.99        4.59      2.93 o
  -5  16   5       82.25       72.83      5.94 o
  -4  16   5       76.87       80.55      6.14 o
  -3  16   5      178.73      181.10      9.70 o
  -2  16   5       86.97       79.76      6.33 o
  -1  16   5       71.55       70.06      5.94 o
   0  16   5       96.66       91.84      6.73 o
   1  16   5        3.84        6.53      1.98 o
   2  16   5        1.57        3.96      1.78 o
   3  16   5       45.73       50.07      4.55 o
  -5  17   5        9.15       12.67      3.56 o
  -4  17   5        7.08        4.95      2.57 o
  -3  17   5       20.10       20.19      3.76 o
  -2  17   5        1.62       -0.20      1.98 o
  -1  17   5        4.31        3.17      2.57 o
   0  17   5        2.03        1.19      2.18 o
   2  17   5        1.38        0.40      1.78 o
  -4  18   5       99.73      100.74      7.52 o
  -3  18   5      126.15      125.68      8.31 o
  -2  18   5      138.10      135.77      8.71 o
  -1  18   5      128.63      131.22      8.51 o
   0  18   5        8.09        8.71      3.17 o
   1  18   5        6.40        9.70      3.56 o
  -3  19   5        2.49        2.18      2.57 o
  -2  19   5       16.94       17.61      4.16 o
  -1  19   5        4.65        0.99      2.57 o
  -9   0   6      113.78      122.16      5.10 o
  -8   0   6      119.84      130.47      3.95 o
  -7   0   6       52.37       53.96      1.97 o
  -6   0   6      109.89      112.53      3.26 o
  -5   0   6       20.06       19.88      1.47 o
  -4   0   6      123.05      118.18      3.69 o
  -3   0   6       44.07       42.55      1.40 o
  -2   0   6      100.00       74.34      3.27 o
  -1   0   6      439.92      418.87      9.35 o
   0   0   6        1.36        1.31      0.66 o
   1   0   6     1023.31      925.53     20.19 o
   2   0   6       77.17       93.02      5.34 o
   3   0   6      153.58      136.57      6.73 o
   4   0   6        0.91       -1.19      1.19 o
   5   0   6       45.21       40.77      3.96 o
   6   0   6      243.08      233.35     10.69 o
  -9   1   6        3.79        4.66      1.20 o
  -8   1   6        3.06        4.28      0.80 o
  -7   1   6       10.34       10.02      0.67 o
  -6   1   6      392.57      375.88      5.31 o
  -5   1   6      489.42      462.70      6.11 o
  -4   1   6      452.58      463.25      6.00 o
  -3   1   6       48.92       55.86      1.16 o
  -2   1   6      121.34      113.60      2.45 o
  -1   1   6       87.64       72.23      2.40 o
   0   1   6      124.42      113.75      2.50 o
   1   1   6       87.82       85.78      2.64 o
   2   1   6      162.69      160.09      5.18 o
   3   1   6        0.23        0.58      0.90 o
   4   1   6        0.01        0.94      0.90 o
   5   1   6       17.71       19.09      2.10 o
   6   1   6        2.57        6.88      1.54 o
  -9   2   6       34.97       40.55      2.17 o
  -8   2   6      109.42      107.27      3.13 o
  -7   2   6       20.70       20.73      0.86 o
  -6   2   6       16.63       16.56      0.93 o
  -5   2   6       51.27       53.24      1.50 o
  -4   2   6        4.42        6.23      0.58 o
  -3   2   6       44.70       46.30      1.25 o
  -2   2   6      618.33      555.05      8.45 o
  -1   2   6       96.31       84.39      1.98 o
   0   2   6      117.49      125.67      2.65 o
   1   2   6       75.25       82.89      2.58 o
   2   2   6      427.00      389.85      7.76 o
   3   2   6        0.11        1.29      1.78 o
   4   2   6       93.87       97.81      8.41 o
   5   2   6      251.39      292.34      8.47 o
   6   2   6       56.41       64.07      3.96 o
  -9   3   6       43.85       41.87      2.19 o
  -8   3   6       22.47       21.76      1.51 o
  -7   3   6        1.13        2.11      0.48 o
  -6   3   6       30.26       26.88      1.18 o
  -5   3   6      582.45      564.44      7.96 o
  -4   3   6       78.59       65.86      1.49 o
  -3   3   6        2.54        5.00      0.64 o
  -2   3   6        0.99        1.49      0.43 o
  -1   3   6      863.95      803.38     11.79 o
   0   3   6      218.16      200.01      4.53 o
   1   3   6      220.39      220.42      4.94 o
   2   3   6      154.44      160.92      4.14 o
   3   3   6       12.06       16.18      1.36 o
   4   3   6        0.09        1.54      1.68 o
   5   3   6        0.85        0.70      1.04 o
  -9   4   6       74.24       75.56      2.80 o
  -8   4   6       42.55       46.16      2.26 o
  -7   4   6        7.81        9.88      0.85 o
  -6   4   6       46.72       49.29      1.47 o
  -5   4   6      107.87      103.97      2.08 o
  -4   4   6       23.83       22.89      0.82 o
  -3   4   6      184.45      177.14      2.78 o
  -2   4   6      174.06      174.66      2.73 o
  -1   4   6     1029.09      959.81     13.84 o
   0   4   6       51.77       48.55      1.97 o
   1   4   6       16.18       12.31      0.82 o
   2   4   6       18.63       12.84      1.27 o
   3   4   6       17.13       15.38      1.33 o
   4   4   6       83.84       82.89      3.77 o
   5   4   6       27.70       25.53      3.56 o
  -9   5   6        8.50        7.09      1.33 o
  -8   5   6        6.19        3.81      0.97 o
  -7   5   6      111.70      111.02      2.18 o
  -6   5   6      106.06      100.39      2.14 o
  -5   5   6      261.25      247.32      3.47 o
  -4   5   6       58.76       52.87      1.28 o
  -3   5   6       29.68       32.76      1.00 o
  -2   5   6      457.55      446.16      7.49 o
  -1   5   6      254.88      241.70      5.25 o
   0   5   6      579.58      546.77     10.05 o
   1   5   6      285.74      278.77      4.87 o
   2   5   6        6.81        9.32      1.26 o
   3   5   6       12.78       12.26      1.27 o
   4   5   6        0.17        0.59      0.98 o
   5   5   6        0.53        4.35      1.98 o
  -9   6   6       14.83       15.57      2.41 o
  -8   6   6       38.44       39.45      1.95 o
  -7   6   6        2.99        3.03      0.72 o
  -6   6   6       35.15       37.92      1.08 o
  -5   6   6        2.28        2.14      0.53 o
  -4   6   6       32.98       34.98      1.05 o
  -3   6   6       39.90       33.17      1.02 o
  -2   6   6      733.70      703.27      9.82 o
  -1   6   6     1094.55     1033.90     15.01 o
   0   6   6      606.58      607.68     11.04 o
   1   6   6        2.67        2.73      0.55 o
   2   6   6        0.18       -0.27      0.67 o
   3   6   6      128.03      118.10      3.61 o
   4   6   6       27.62       32.26      3.76 o
   5   6   6      196.75      219.10     10.49 o
  -9   7   6        3.50        1.96      1.49 o
  -8   7   6        5.76        2.27      1.28 o
  -7   7   6       22.40       25.16      2.12 o
  -6   7   6      125.87      118.23      2.18 o
  -5   7   6       18.46       17.48      0.95 o
  -4   7   6      226.70      216.51      3.16 o
  -3   7   6       57.46       51.54      1.32 o
  -2   7   6       24.09       24.91      1.36 o
  -1   7   6      168.63      169.73      3.53 o
   0   7   6      378.80      372.68      7.46 o
   1   7   6      240.49      241.47      5.48 o
   2   7   6      174.27      181.11      4.60 o
   3   7   6       30.59       36.59      2.59 o
   4   7   6       24.11       26.52      3.56 o
   5   7   6        7.32        7.32      2.38 o
  -9   8   6       13.78       19.29      2.24 o
  -8   8   6       10.71       12.07      1.68 o
  -7   8   6        4.53        5.50      0.99 o
  -6   8   6       15.27       14.48      0.96 o
  -5   8   6       64.29       68.02      1.71 o
  -4   8   6       43.06       48.40      1.29 o
  -3   8   6      145.55      147.98      2.77 o
  -2   8   6      494.64      475.44      6.75 o
  -1   8   6      226.81      203.24      4.68 o
   0   8   6      310.56      306.90      5.50 o
   1   8   6       11.52       10.33      1.18 o
   2   8   6       95.58       87.26      3.85 o
   3   8   6        8.95        8.51      2.18 o
   4   8   6       44.79       46.31      4.55 o
   5   8   6       14.75       14.65      2.97 o
  -8   9   6       28.82       29.88      3.01 o
  -7   9   6       32.06       32.53      2.18 o
  -6   9   6       19.66       21.20      1.94 o
  -5   9   6      184.00      187.15      3.17 o
  -4   9   6        3.40        2.47      0.49 o
  -3   9   6       36.06       30.07      1.15 o
  -2   9   6        4.62        7.57      0.59 o
  -1   9   6        2.51        1.96      0.37 o
   0   9   6      127.47      130.55      3.05 o
   1   9   6       61.18       63.47      3.22 o
   2   9   6      215.19      202.75      6.51 o
   3   9   6       26.00       27.31      3.36 o
   4   9   6       13.08       13.46      2.77 o
   5   9   6       31.22       33.84      4.16 o
  -8  10   6       38.20       40.96      3.57 o
  -7  10   6        0.46       -0.77      1.16 o
  -6  10   6        0.10        0.34      0.95 o
  -5  10   6       10.94       11.29      0.84 o
  -4  10   6        2.18        0.95      0.46 o
  -3  10   6       31.72       31.84      1.23 o
  -2  10   6      157.93      159.75      2.97 o
  -1  10   6      684.57      663.68     10.05 o
   0  10   6        3.35        1.78      0.98 o
   1  10   6       21.72       20.42      2.18 o
   2  10   6       16.90       17.36      2.67 o
   3  10   6        9.76        7.32      2.18 o
   4  10   6        0.48        2.77      1.98 o
  -8  11   6       12.86       11.90      2.01 o
  -7  11   6       83.12       94.80      3.75 o
  -6  11   6       36.82       33.27      2.17 o
  -5  11   6        6.46        6.40      0.85 o
  -4  11   6       18.00       16.25      1.07 o
  -3  11   6      134.35      132.56      2.71 o
  -2  11   6       56.57       51.20      1.49 o
  -1  11   6        1.41        2.26      1.05 o
   0  11   6       45.03       48.38      5.64 o
   1  11   6      193.12      205.74      8.41 o
   2  11   6       71.57       81.62      5.44 o
   3  11   6       52.35       54.03      4.75 o
   4  11   6       36.65       45.72      4.55 o
  -7  12   6       35.25       37.25      2.60 o
  -6  12   6        0.01        0.81      1.58 o
  -5  12   6        1.66        2.96      1.10 o
  -4  12   6        0.93        0.28      1.09 o
  -3  12   6       50.38       49.88      2.21 o
  -2  12   6        6.22        7.60      0.75 o
  -1  12   6        0.31       -0.14      0.81 o
   0  12   6        1.67        0.63      1.29 o
   1  12   6       65.19       64.70      3.43 o
   2  12   6       37.55       39.78      3.96 o
   3  12   6        0.88        0.20      1.58 o
   4  12   6        7.57       12.67      2.97 o
  -7  13   6       47.55       60.29      3.27 o
  -6  13   6      113.12      120.90      4.25 o
  -5  13   6       22.82       23.70      1.94 o
  -4  13   6       77.84       78.12      2.45 o
  -3  13   6        6.75        7.43      1.52 o
  -2  13   6       17.45       14.90      2.18 o
  -1  13   6       21.44       24.77      2.33 o
   0  13   6       43.27       44.14      3.76 o
   1  13   6       91.44       92.63      5.74 o
   2  13   6       47.97       43.94      4.16 o
   3  13   6      102.26      113.41      6.93 o
  -7  14   6        0.83       -2.97      2.97 o
  -6  14   6       16.24       19.38      2.12 o
  -5  14   6        6.97        3.44      1.60 o
  -4  14   6        3.72        2.63      1.68 o
  -3  14   6       63.49       64.32      5.34 o
  -2  14   6       15.96       17.22      3.36 o
  -1  14   6       11.96       10.93      1.78 o
   0  14   6       24.13       22.37      2.97 o
   1  14   6       40.15       37.41      3.76 o
   2  14   6       24.68       20.98      3.17 o
   3  14   6       12.88        8.31      2.57 o
  -6  15   6       60.57       67.48      3.50 o
  -5  15   6       86.99       89.82      6.83 o
  -4  15   6       16.48       14.25      3.36 o
  -3  15   6       31.96       31.87      4.35 o
  -2  15   6        2.59        2.18      2.18 o
  -1  15   6       42.35       39.19      4.75 o
   0  15   6       64.86       65.01      3.66 o
   1  15   6      140.60      143.49      7.52 o
   2  15   6       71.53       85.70      5.94 o
  -5  16   6       10.44       10.09      3.36 o
  -4  16   6       47.01       42.75      5.15 o
  -3  16   6       16.78       20.78      3.96 o
  -2  16   6       65.12       75.61      6.14 o
  -1  16   6        0.62        1.98      2.38 o
   0  16   6       32.22       30.48      4.55 o
   1  16   6       46.83       57.79      4.75 o
  -4  17   6       51.34       69.27      6.33 o
  -3  17   6        1.76        1.39      2.38 o
  -2  17   6        0.13        3.56      2.57 o
  -1  17   6       91.62       98.56      7.32 o
   0  17   6      142.42      145.67      9.10 o
  -2  18   6       40.00       41.96      5.34 o
  -9   1   7        1.59       -0.13      0.94 o
  -8   1   7        6.27        6.01      1.06 o
  -7   1   7       58.91       64.01      2.43 o
  -6   1   7       55.76       58.91      1.63 o
  -5   1   7      312.68      294.39      6.80 o
  -4   1   7      391.84      375.89      5.68 o
  -3   1   7      206.10      194.72      3.68 o
  -2   1   7      149.01      145.98      3.04 o
  -1   1   7      552.35      496.69      7.87 o
   0   1   7      925.59      862.80     12.83 o
   1   1   7       85.65       84.65      2.28 o
   2   1   7      127.76      126.46      4.69 o
   3   1   7        3.31        3.41      1.18 o
   4   1   7        0.70        1.39      1.12 o
   5   1   7       23.01       21.90      2.37 o
  -9   2   7        0.15        0.51      0.96 o
  -8   2   7        0.62       -0.08      0.78 o
  -7   2   7        0.95        0.36      0.63 o
  -6   2   7       18.54       22.07      1.48 o
  -5   2   7        0.01        0.39      0.55 o
  -4   2   7       75.24       73.39      1.85 o
  -3   2   7      238.98      220.89      3.41 o
  -2   2   7       26.66       22.64      1.11 o
  -1   2   7       59.68       56.86      1.70 o
   0   2   7        0.66        1.32      0.53 o
   1   2   7       18.64       17.90      1.10 o
   2   2   7        0.16        1.68      0.98 o
   3   2   7        5.92        5.77      2.67 o
   4   2   7        3.20        6.58      1.46 o
   5   2   7        1.08        1.78      1.88 o
  -9   3   7        1.77       -0.38      0.95 o
  -8   3   7       60.73       59.13      2.31 o
  -7   3   7       51.54       50.47      1.82 o
  -6   3   7      135.90      145.28      3.01 o
  -5   3   7       75.04       76.27      1.97 o
  -4   3   7      180.12      179.78      3.04 o
  -3   3   7      113.78      103.92      3.43 o
  -2   3   7        3.17        3.02      0.52 o
  -1   3   7      556.67      523.08      8.23 o
   0   3   7      306.38      275.07      4.92 o
   1   3   7      488.41      469.43      9.14 o
   2   3   7        0.03        1.39      0.98 o
   3   3   7       51.00       55.34      3.08 o
   4   3   7       25.77       30.61      2.59 o
  -9   4   7        9.34        5.45      1.27 o
  -8   4   7        4.99        4.02      0.96 o
  -7   4   7        1.19        1.39      0.75 o
  -6   4   7        4.69        5.57      0.75 o
  -5   4   7      134.90      134.33      2.76 o
  -4   4   7      115.84      112.75      2.24 o
  -3   4   7       72.42       67.18      1.86 o
  -2   4   7      364.72      351.29      5.31 o
  -1   4   7       83.16       75.73      1.96 o
   0   4   7       48.70       48.07      1.52 o
   1   4   7        7.85        7.26      1.57 o
   2   4   7        0.02       -0.35      1.48 o
   3   4   7        0.78        0.91      1.19 o
   4   4   7        0.82        1.85      1.18 o
  -9   5   7       37.69       37.63      2.50 o
  -8   5   7       40.11       42.53      2.67 o
  -7   5   7       73.47       81.14      2.60 o
  -6   5   7        5.61        8.11      0.97 o
  -5   5   7       44.41       42.47      1.48 o
  -4   5   7      126.85      120.71      2.35 o
  -3   5   7        6.30        4.46      0.65 o
  -2   5   7        4.15        3.68      0.52 o
  -1   5   7      170.94      153.37      3.07 o
   0   5   7      106.86      100.76      3.22 o
   1   5   7       12.68       14.65      1.36 o
   2   5   7      170.67      174.43      8.02 o
   3   5   7      206.15      228.48      7.12 o
   4   5   7       22.23       26.92      3.76 o
  -9   6   7        2.10        2.98      1.89 o
  -8   6   7        2.43        1.96      1.15 o
  -7   6   7       16.92       17.00      1.39 o
  -6   6   7        0.37        0.82      0.74 o
  -5   6   7       44.52       44.76      1.52 o
  -4   6   7       44.60       44.31      1.35 o
  -3   6   7      281.19      264.24      4.73 o
  -2   6   7       61.04       56.50      1.44 o
  -1   6   7       89.34       89.20      2.47 o
   0   6   7        0.66        1.52      0.78 o
   1   6   7       80.61       77.39      2.81 o
   2   6   7        0.07        0.89      0.98 o
   3   6   7        1.10        1.78      1.78 o
   4   6   7       18.12       20.98      3.56 o
  -8   7   7       77.28       82.03      3.27 o
  -7   7   7       57.22       62.08      2.86 o
  -6   7   7       87.84       88.76      2.65 o
  -5   7   7        3.55        2.42      0.75 o
  -4   7   7        6.87        7.78      0.69 o
  -3   7   7       27.85       28.53      1.12 o
  -2   7   7        6.70        7.49      0.95 o
  -1   7   7       21.70       21.56      1.28 o
   0   7   7       83.46       86.77      2.96 o
   1   7   7       60.47       57.86      3.16 o
   2   7   7       46.60       47.30      4.16 o
   3   7   7       65.51       71.05      5.34 o
   4   7   7      106.25      109.25      7.13 o
  -8   8   7        4.80        6.06      2.87 o
  -7   8   7       14.13       16.20      1.64 o
  -6   8   7       88.71       88.19      2.94 o
  -5   8   7        0.32        0.21      0.64 o
  -4   8   7       67.88       69.75      1.61 o
  -3   8   7       63.07       67.25      1.77 o
  -2   8   7       49.38       47.95      1.76 o
  -1   8   7       74.80       78.82      3.86 o
   0   8   7       69.92       74.01      2.33 o
   1   8   7       35.22       32.26      2.45 o
   2   8   7        2.72        2.38      1.78 o
   3   8   7       44.76       41.37      4.35 o
   4   8   7       78.74       91.84      6.53 o
  -8   9   7       68.77       64.13      4.05 o
  -7   9   7       25.86       25.59      2.77 o
  -6   9   7        0.44       -0.78      0.78 o
  -5   9   7        8.65        8.55      1.04 o
  -4   9   7        0.32        0.47      0.56 o
  -3   9   7        0.87        0.68      0.52 o
  -2   9   7        0.89        1.09      0.45 o
  -1   9   7       40.38       44.07      2.00 o
   0   9   7        0.01        0.51      0.70 o
   1   9   7       15.65       11.88      2.57 o
   2   9   7        5.54        4.55      1.98 o
   3   9   7       98.97       98.37      6.73 o
  -8  10   7        5.11        5.00      1.94 o
  -7  10   7        1.95        1.68      1.54 o
  -6  10   7        6.79        5.22      1.52 o
  -5  10   7       32.00       33.55      1.70 o
  -4  10   7       37.87       37.21      1.52 o
  -3  10   7       21.73       18.92      1.16 o
  -2  10   7      306.09      301.61      4.83 o
  -1  10   7        2.19        2.42      0.84 o
   0  10   7       23.08       20.69      2.10 o
   1  10   7       17.66       15.64      2.77 o
   2  10   7       29.03       24.15      3.36 o
   3  10   7       68.17       79.76      6.14 o
  -7  11   7       24.13       26.07      2.85 o
  -6  11   7        3.41        4.56      1.60 o
  -5  11   7        0.94        2.14      0.90 o
  -4  11   7       17.88       22.49      1.60 o
  -3  11   7       16.73       18.36      1.36 o
  -2  11   7       30.80       34.48      1.72 o
  -1  11   7       18.45       23.50      2.17 o
   0  11   7       58.35       56.11      3.21 o
   1  11   7       14.53       10.69      2.57 o
   2  11   7       14.13       16.23      2.97 o
   3  11   7        6.65        9.90      2.77 o
  -7  12   7       10.83        9.38      2.17 o
  -6  12   7        2.91        2.16      1.46 o
  -5  12   7        0.74       -0.29      1.58 o
  -4  12   7        2.03        2.99      1.09 o
  -3  12   7      526.14      522.08     10.07 o
  -2  12   7        8.13        3.45      1.38 o
  -1  12   7      235.36      230.33      5.94 o
   0  12   7        0.06        1.78      1.58 o
   1  12   7       20.63       19.99      2.97 o
   2  12   7       25.23       26.92      3.56 o
  -6  13   7        6.45        4.23      1.41 o
  -5  13   7        3.16        3.65      1.52 o
  -4  13   7        0.04       -2.00      2.77 o
  -3  13   7       23.06       21.40      2.47 o
  -2  13   7        0.30        1.36      1.58 o
  -1  13   7        5.46        5.15      1.57 o
   0  13   7        6.64        4.55      1.98 o
   1  13   7        0.17        0.40      1.58 o
   2  13   7       21.78       22.76      3.56 o
  -6  14   7        9.70        7.53      1.82 o
  -5  14   7       30.04       34.25      2.90 o
  -4  14   7       62.76       60.37      5.34 o
  -3  14   7        7.81        9.30      2.97 o
  -2  14   7      361.56      364.96     11.97 o
  -1  14   7       56.49       58.88      3.66 o
   0  14   7        0.77        1.39      1.58 o
   1  14   7        0.39        0.99      1.58 o
  -5  15   7        1.86        3.17      2.57 o
  -4  15   7       43.23       52.65      5.34 o
  -3  15   7        6.44        8.51      3.17 o
  -2  15   7        1.38        4.95      2.77 o
  -1  15   7       14.38       13.10      2.09 o
   0  15   7        0.71        0.48      1.43 o
  -4  16   7       99.61      107.08      7.72 o
  -3  16   7      265.04      269.96     12.86 o
  -2  16   7      201.65      216.92     11.28 o
  -1  16   7       39.63       39.78      5.15 o
  -9   0   8        8.43        6.69      1.89 o
  -8   0   8       10.74        8.51      2.38 o
  -7   0   8      213.02      184.26      8.31 o
  -6   0   8      124.80      104.50      5.74 o
  -5   0   8       21.76       17.42      2.57 o
  -4   0   8      107.51      107.99      3.75 o
  -3   0   8      253.72      231.95      5.26 o
  -2   0   8       94.36       96.26      3.96 o
  -1   0   8        1.85        2.15      0.87 o
   0   0   8       24.64       31.87      3.36 o
   1   0   8       65.91       53.64      4.55 o
   2   0   8       53.17       49.08      4.35 o
   3   0   8      205.47      212.37     10.09 o
  -8   1   8       18.52       19.05      1.71 o
  -7   1   8       10.31        9.73      1.36 o
  -6   1   8        0.33        1.19      0.98 o
  -5   1   8       21.03       16.72      1.36 o
  -4   1   8       56.55       55.81      1.84 o
  -3   1   8        1.12        2.25      0.60 o
  -2   1   8       27.65       28.10      1.32 o
  -1   1   8       40.83       41.19      1.55 o
   0   1   8      309.35      285.14      8.12 o
   1   1   8        6.11        3.91      1.32 o
   2   1   8       57.41       59.09      3.43 o
   3   1   8        3.05        7.10      1.75 o
  -8   2   8       19.09       18.53      1.74 o
  -7   2   8       82.68       71.11      2.84 o
  -6   2   8       57.28       51.14      2.39 o
  -5   2   8       45.49       49.04      2.17 o
  -4   2   8      213.85      207.10      4.51 o
  -3   2   8      173.21      169.70      3.25 o
  -2   2   8      205.74      194.64      3.91 o
  -1   2   8        0.17       -0.37      0.51 o
   0   2   8       89.53       82.26      3.78 o
   1   2   8        3.52        1.98      1.68 o
   2   2   8       16.62       15.95      1.96 o
   3   2   8       65.55       74.97      3.92 o
  -8   3   8        6.70        8.14      1.41 o
  -7   3   8        0.30       -0.06      0.85 o
  -6   3   8       23.29       23.79      1.76 o
  -5   3   8       97.55       91.12      3.90 o
  -4   3   8       46.80       47.79      1.75 o
  -3   3   8      142.06      125.38      2.91 o
  -2   3   8       32.43       31.80      1.25 o
  -1   3   8      145.31      139.57      3.09 o
   0   3   8       21.13       20.50      1.36 o
   1   3   8      135.89      131.84      5.03 o
   2   3   8       11.38       12.17      1.82 o
   3   3   8        6.93       11.96      1.89 o
  -8   4   8        4.04        2.04      1.13 o
  -7   4   8        4.25        1.27      0.95 o
  -6   4   8        2.66        2.66      0.95 o
  -5   4   8       30.36       32.73      1.98 o
  -4   4   8       34.15       32.95      1.25 o
  -3   4   8      421.16      384.14      6.52 o
  -2   4   8       63.55       59.70      1.67 o
  -1   4   8       33.07       34.56      1.56 o
   0   4   8       31.10       37.08      2.12 o
   1   4   8        2.49        5.02      1.78 o
   2   4   8        0.35        0.08      1.04 o
   3   4   8       50.52       65.41      3.69 o
  -8   5   8        1.00        0.26      1.01 o
  -7   5   8        0.25        0.02      0.99 o
  -6   5   8       51.84       46.54      2.31 o
  -5   5   8       46.63       40.59      2.13 o
  -4   5   8      225.58      209.86      4.45 o
  -3   5   8       23.13       25.39      1.23 o
  -2   5   8        4.06        3.73      0.58 o
  -1   5   8       97.17       91.23      4.15 o
   0   5   8      144.22      135.74      3.45 o
   1   5   8      191.92      192.59      6.36 o
   2   5   8       27.48       38.68      2.79 o
   3   5   8       39.83       42.36      4.55 o
  -8   6   8        0.11       -0.53      1.02 o
  -7   6   8        1.14       -0.47      1.01 o
  -6   6   8       20.01       21.83      1.69 o
  -5   6   8       23.69       28.37      1.85 o
  -4   6   8      258.51      271.46      5.34 o
  -3   6   8      130.71      135.60      3.03 o
  -2   6   8      118.68      117.59      2.70 o
  -1   6   8       33.67       32.34      1.23 o
   0   6   8        0.47        1.42      0.52 o
   1   6   8       51.46       56.49      4.65 o
   2   6   8        0.06        0.49      1.12 o
   3   6   8       16.60       16.82      3.17 o
  -8   7   8        8.56        7.73      1.51 o
  -7   7   8       40.25       46.26      2.48 o
  -6   7   8       24.03       28.20      1.90 o
  -5   7   8       71.50       74.78      2.87 o
  -4   7   8       11.81       10.12      1.29 o
  -3   7   8        7.09        8.85      1.46 o
  -2   7   8       15.51       17.78      1.73 o
  -1   7   8       61.68       60.43      2.53 o
   0   7   8      162.22      161.64      5.66 o
   1   7   8       32.15       30.30      2.51 o
   2   7   8       70.21       63.53      5.34 o
   3   7   8        0.23       -0.99      1.58 o
  -7   8   8        7.04        7.33      1.43 o
  -6   8   8       11.93        9.89      1.54 o
  -5   8   8       13.44       14.33      1.49 o
  -4   8   8       34.88       34.71      1.94 o
  -3   8   8      294.03      291.15      7.90 o
  -2   8   8      106.52      103.45      2.69 o
  -1   8   8       52.45       54.78      4.35 o
   0   8   8       16.41       19.21      1.68 o
   1   8   8       37.69       44.93      4.35 o
   2   8   8       10.18        9.70      2.57 o
  -7   9   8       24.19       20.08      2.87 o
  -6   9   8       18.92       20.32      1.81 o
  -5   9   8       15.21       15.18      1.50 o
  -4   9   8        0.59        0.48      0.78 o
  -3   9   8        7.26        7.07      2.87 o
  -2   9   8      137.90      147.88      5.10 o
  -1   9   8       49.61       47.95      2.79 o
   0   9   8       22.96       26.72      3.56 o
   1   9   8       56.78       57.59      4.95 o
   2   9   8       31.69       38.59      4.35 o
  -7  10   8       12.56       13.09      2.28 o
  -6  10   8        0.01        0.03      1.32 o
  -5  10   8        2.30        3.69      1.39 o
  -4  10   8       67.18       73.34      2.77 o
  -3  10   8       49.85       53.19      2.99 o
  -2  10   8      102.06      102.42      3.45 o
  -1  10   8        1.46        1.98      1.58 o
   0  10   8       19.28       18.21      2.97 o
   1  10   8        0.32        1.58      1.78 o
   2  10   8        1.05        1.98      1.98 o
  -6  11   8       44.66       46.54      6.83 o
  -5  11   8       21.04       28.70      3.17 o
  -4  11   8        4.83        4.70      1.09 o
  -3  11   8       82.97       90.34      3.89 o
  -2  11   8       21.81       28.92      2.65 o
  -1  11   8       59.66       65.41      3.77 o
   0  11   8       44.54       47.11      4.55 o
   1  11   8       30.48       35.43      4.16 o
  -6  12   8        9.49        9.06      2.09 o
  -5  12   8       47.71       54.03      4.35 o
  -4  12   8        9.46        8.36      1.29 o
  -3  12   8       34.69       33.43      2.76 o
  -2  12   8       31.27       31.73      2.70 o
  -1  12   8        2.32        2.23      1.46 o
   0  12   8        3.62        5.15      2.18 o
   1  12   8        7.94        8.11      2.57 o
  -5  13   8        6.83        8.31      2.57 o
  -3  13   8       13.01       12.49      3.36 o
  -2  13   8       39.02       40.80      4.06 o
  -1  13   8       49.64       44.99      5.64 o
   0  13   8       41.34       48.69      4.75 o
  -3  14   8        5.31        6.33      2.77 o
  -2  14   8        0.02        2.16      1.57 o
  -1  14   8        9.80       11.84      2.28 o
  -8   1   9        0.03       -0.84      1.98 o
  -7   1   9        9.65        9.34      1.68 o
  -6   1   9       24.27       18.43      1.96 o
  -5   1   9       58.67       56.78      7.22 o
  -4   1   9       44.13       45.01      6.04 o
  -3   1   9        6.81        5.07      1.06 o
  -2   1   9       38.76       38.13      3.36 o
  -1   1   9      156.70      151.10      5.53 o
   0   1   9      191.03      206.40      8.31 o
   1   1   9      304.04      320.63      9.38 o
   2   1   9      136.05      154.67      6.09 o
  -8   2   9        2.41        3.29      1.32 o
  -7   2   9        7.54        8.15      1.60 o
  -6   2   9        0.07        0.82      1.09 o
  -5   2   9        3.86        4.16      1.26 o
  -4   2   9        0.57       -0.11      0.74 o
  -3   2   9       42.79       43.66      2.49 o
  -2   2   9        4.28        3.56      1.46 o
  -1   2   9       86.73       90.95      4.95 o
   0   2   9       10.96       11.07      2.97 o
   1   2   9       11.17       11.53      1.96 o
   2   2   9        0.68        0.57      1.98 o
  -7   3   9        2.50        1.43      2.57 o
  -6   3   9       82.73       93.36      5.34 o
  -5   3   9      104.17       99.25      4.13 o
  -4   3   9        0.03        0.56      0.78 o
  -3   3   9        5.38        6.49      1.46 o
  -2   3   9       88.85       87.62      3.23 o
  -1   3   9       17.98       19.77      2.57 o
   0   3   9      123.78      128.43      5.25 o
   1   3   9      147.70      159.05      6.01 o
   2   3   9      132.89      141.83      5.73 o
  -7   4   9        0.84        2.47      1.32 o
  -6   4   9        3.92        5.82      1.46 o
  -5   4   9       31.69       33.45      2.52 o
  -4   4   9       26.50       26.14      1.90 o
  -3   4   9       29.44       25.38      3.56 o
  -2   4   9       35.39       37.85      2.20 o
  -1   4   9        2.30        1.00      2.28 o
   0   4   9       84.95       88.40      4.27 o
   1   4   9        0.49        2.01      2.67 o
   2   4   9        9.60        9.36      3.76 o
  -7   5   9       50.79       54.79      3.15 o
  -6   5   9       77.49       95.11      4.13 o
  -5   5   9       36.04       36.44      2.66 o
  -4   5   9       24.12       23.27      2.45 o
  -3   5   9       43.18       34.24      2.59 o
  -2   5   9       29.47       27.64      1.99 o
  -1   5   9       87.22       86.39      4.13 o
   0   5   9        8.80        8.54      1.75 o
   1   5   9       33.52       39.47      3.46 o
  -7   6   9       11.99       11.69      1.89 o
  -6   6   9       16.02       17.28      2.10 o
  -5   6   9       16.88       15.64      1.96 o
  -4   6   9       77.24       81.30      3.95 o
  -3   6   9       31.36       31.30      2.45 o
  -2   6   9       55.01       60.07      3.27 o
  -1   6   9       21.00       23.62      2.07 o
   0   6   9        1.02       -0.17      2.67 o
   1   6   9        2.99        3.89      1.88 o
  -7   7   9       71.85       74.80      3.24 o
  -6   7   9       58.55       61.66      2.80 o
  -5   7   9       73.13       80.76      3.78 o
  -4   7   9        0.21        1.45      1.74 o
  -3   7   9       40.86       41.17      2.79 o
  -2   7   9       56.04       54.01      3.13 o
  -1   7   9       11.18       12.95      1.65 o
   0   7   9        5.05        2.53      3.17 o
   1   7   9        2.03        3.76      2.18 o
  -6   8   9       24.24       25.35      1.99 o
  -5   8   9       61.98       69.56      3.49 o
  -4   8   9       50.40       49.85      2.46 o
  -3   8   9       54.69       53.70      3.07 o
  -2   8   9        0.21       -0.83      0.99 o
  -1   8   9        2.09        2.67      1.26 o
   0   8   9        0.09        2.38      1.78 o
   1   8   9        0.02        0.00      1.78 o
  -6   9   9       56.50       66.02      3.01 o
  -5   9   9       67.65       79.36      4.65 o
  -4   9   9       10.29        8.18      1.93 o
  -3   9   9        0.26       -1.39      1.39 o
  -2   9   9       26.75       24.48      2.23 o
  -1   9   9       15.64       19.30      2.09 o
   0   9   9        9.58        5.34      2.38 o
  -5  10   9       46.87       56.12      3.29 o
  -4  10   9      100.25      107.50      3.73 o
  -3  10   9       30.66       33.79      4.45 o
  -2  10   9       30.56       35.78      3.27 o
  -1  10   9        7.53        9.50      2.57 o
   0  10   9        1.16        1.78      2.18 o
  -4  11   9       73.97       73.38      3.05 o
  -3  11   9       69.48       65.76      3.55 o
  -2  11   9        1.96        0.99      1.78 o
  -1  11   9        1.11        2.77      1.98 o
  -6   0  10       45.71       53.83      4.55 o
  -5   0  10       42.01       45.32      4.16 o
  -4   0  10      131.33      149.83      7.72 o
  -3   0  10       54.14       56.90      3.35 o
  -2   0  10       25.12       21.57      3.56 o
  -1   0  10       84.78       79.96      5.94 o
   0   0  10        9.09        8.71      2.77 o
  -6   1  10        0.11       -0.40      1.18 o
  -5   1  10        0.10        2.51      1.24 o
  -4   1  10        8.85        7.14      1.58 o
  -3   1  10        0.00       -0.78      0.78 o
  -2   1  10        1.77        1.65      1.48 o
  -1   1  10        8.61        4.44      2.38 o
   0   1  10        0.74       -0.14      1.32 o
  -6   2  10       13.53       17.40      2.17 o
  -5   2  10      124.31      114.39      4.69 o
  -4   2  10       19.23       16.35      1.93 o
  -3   2  10        6.98        4.80      1.04 o
  -2   2  10       97.42       97.21      4.75 o
  -1   2  10        0.00        0.98      1.32 o
   0   2  10       20.08       24.51      2.66 o
  -6   3  10        0.12        0.64      1.18 o
  -5   3  10       18.81       18.89      2.17 o
  -4   3  10        3.56        4.37      1.40 o
  -3   3  10       52.81       50.46      3.56 o
  -2   3  10       37.30       41.81      2.51 o
  -1   3  10        0.90        1.41      1.32 o
   0   3  10       10.78        9.76      2.87 o
  -6   4  10       44.44       53.22      3.46 o
  -5   4  10       43.45       53.09      3.22 o
  -4   4  10      127.66      137.74      4.37 o
  -3   4  10       30.71       38.29      2.93 o
  -2   4  10        1.89        2.09      1.10 o
  -1   4  10       13.15       13.26      2.09 o
  -5   5  10        0.00        1.15      1.32 o
  -4   5  10       21.28       22.88      1.94 o
  -3   5  10        5.72        3.90      1.78 o
  -2   5  10        0.27        0.18      1.16 o
  -1   5  10        0.02        0.01      1.44 o
  -5   6  10       53.19       55.15      3.29 o
  -4   6  10       56.07       62.27      2.88 o
  -3   6  10       34.96       29.56      2.97 o
  -2   6  10        9.49        6.53      2.28 o
  -1   6  10       30.87       33.22      2.34 o
  -4   7  10        0.00       -0.29      1.00 o
  -3   7  10        0.81        0.44      1.24 o
  -2   7  10        4.61        4.55      1.52 o
  -3   8  10       28.62       30.28      3.96 o
 
