# Supplementary material for: 3-Methyl-2-vinyl­pyridinium phosphate
Source: Acta Crystallogr Sect E Struct Rep Online. 2013 Mar 6;69(Pt 4):o487. doi: 10.1107/S160053681300576X (PMC3629521; doi:10.1107/S160053681300576X)
Supplement: Supplementary file 3 [file e-69-0o487-Isup3.cml]

<?xml version="1.0" encoding="UTF-8"?>
<cml convention="cmlDict:cmllite" xmlns="http://www.xml-cml.org/schema" xmlns:cmlDict="http://www.xml-cml.org/dictionary/cml/" xmlns:nameDict="http://www.xml-cml.org/dictionary/cml/name/">
  <molecule id="m1">
    <name dictRef="nameDict:unknown">3-Methyl-2-vinylpyridinium phosphate</name>
    <atomArray>
      <atom id="a1" elementType="C">
        <label value="1" dictRef="cmlDict:locant"/>
        <label value="C" dictRef="cmlDict:locant"/>
      </atom>
      <atom id="a33" elementType="H"/>
      <atom id="a34" elementType="H"/>
      <atom id="a35" elementType="H"/>
      <atom id="a2" elementType="C">
        <label value="1" dictRef="cmlDict:locant"/>
      </atom>
      <atom id="a3" elementType="C">
        <label value="2" dictRef="cmlDict:locant"/>
      </atom>
      <atom id="a36" elementType="H"/>
      <atom id="a37" elementType="H"/>
      <atom id="a38" elementType="H"/>
      <atom id="a4" elementType="N" formalCharge="1">
        <label value="1" dictRef="cmlDict:locant"/>
        <label value="N" dictRef="cmlDict:locant"/>
      </atom>
      <atom id="a5" elementType="C" hydrogenCount="0">
        <label value="2" dictRef="cmlDict:locant"/>
      </atom>
      <atom id="a6" elementType="C" hydrogenCount="0">
        <label value="3" dictRef="cmlDict:locant"/>
      </atom>
      <atom id="a7" elementType="C">
        <label value="4" dictRef="cmlDict:locant"/>
      </atom>
      <atom id="a8" elementType="C">
        <label value="5" dictRef="cmlDict:locant"/>
      </atom>
      <atom id="a9" elementType="C">
        <label value="6" dictRef="cmlDict:locant"/>
      </atom>
      <atom id="a39" elementType="H"/>
      <atom id="a40" elementType="H"/>
      <atom id="a41" elementType="H"/>
      <atom id="a42" elementType="H"/>
      <atom id="a10" elementType="P" hydrogenCount="0">
        <label value="P" dictRef="cmlDict:locant"/>
      </atom>
      <atom id="a11" elementType="O" hydrogenCount="0">
        <label value="O" dictRef="cmlDict:locant"/>
      </atom>
      <atom id="a12" elementType="O" formalCharge="-1" hydrogenCount="0">
        <label value="O'" dictRef="cmlDict:locant"/>
      </atom>
      <atom id="a13" elementType="O" formalCharge="-1" hydrogenCount="0">
        <label value="O''" dictRef="cmlDict:locant"/>
      </atom>
      <atom id="a14" elementType="O" formalCharge="-1" hydrogenCount="0">
        <label value="O'''" dictRef="cmlDict:locant"/>
      </atom>
      <atom id="a15" elementType="C">
        <label value="1" dictRef="cmlDict:locant"/>
        <label value="C" dictRef="cmlDict:locant"/>
      </atom>
      <atom id="a43" elementType="H"/>
      <atom id="a44" elementType="H"/>
      <atom id="a45" elementType="H"/>
      <atom id="a16" elementType="C">
        <label value="1" dictRef="cmlDict:locant"/>
      </atom>
      <atom id="a17" elementType="C">
        <label value="2" dictRef="cmlDict:locant"/>
      </atom>
      <atom id="a46" elementType="H"/>
      <atom id="a47" elementType="H"/>
      <atom id="a48" elementType="H"/>
      <atom id="a18" elementType="N" formalCharge="1">
        <label value="1" dictRef="cmlDict:locant"/>
        <label value="N" dictRef="cmlDict:locant"/>
      </atom>
      <atom id="a19" elementType="C" hydrogenCount="0">
        <label value="2" dictRef="cmlDict:locant"/>
      </atom>
      <atom id="a20" elementType="C" hydrogenCount="0">
        <label value="3" dictRef="cmlDict:locant"/>
      </atom>
      <atom id="a21" elementType="C">
        <label value="4" dictRef="cmlDict:locant"/>
      </atom>
      <atom id="a22" elementType="C">
        <label value="5" dictRef="cmlDict:locant"/>
      </atom>
      <atom id="a23" elementType="C">
        <label value="6" dictRef="cmlDict:locant"/>
      </atom>
      <atom id="a49" elementType="H"/>
      <atom id="a50" elementType="H"/>
      <atom id="a51" elementType="H"/>
      <atom id="a52" elementType="H"/>
      <atom id="a24" elementType="C">
        <label value="1" dictRef="cmlDict:locant"/>
        <label value="C" dictRef="cmlDict:locant"/>
      </atom>
      <atom id="a53" elementType="H"/>
      <atom id="a54" elementType="H"/>
      <atom id="a55" elementType="H"/>
      <atom id="a25" elementType="C">
        <label value="1" dictRef="cmlDict:locant"/>
      </atom>
      <atom id="a26" elementType="C">
        <label value="2" dictRef="cmlDict:locant"/>
      </atom>
      <atom id="a56" elementType="H"/>
      <atom id="a57" elementType="H"/>
      <atom id="a58" elementType="H"/>
      <atom id="a27" elementType="N" formalCharge="1">
        <label value="1" dictRef="cmlDict:locant"/>
        <label value="N" dictRef="cmlDict:locant"/>
      </atom>
      <atom id="a28" elementType="C" hydrogenCount="0">
        <label value="2" dictRef="cmlDict:locant"/>
      </atom>
      <atom id="a29" elementType="C" hydrogenCount="0">
        <label value="3" dictRef="cmlDict:locant"/>
      </atom>
      <atom id="a30" elementType="C">
        <label value="4" dictRef="cmlDict:locant"/>
      </atom>
      <atom id="a31" elementType="C">
        <label value="5" dictRef="cmlDict:locant"/>
      </atom>
      <atom id="a32" elementType="C">
        <label value="6" dictRef="cmlDict:locant"/>
      </atom>
      <atom id="a59" elementType="H"/>
      <atom id="a60" elementType="H"/>
      <atom id="a61" elementType="H"/>
      <atom id="a62" elementType="H"/>
    </atomArray>
    <bondArray>
      <bond id="a1_a33" atomRefs2="a1 a33" order="S"/>
      <bond id="a1_a34" atomRefs2="a1 a34" order="S"/>
      <bond id="a1_a35" atomRefs2="a1 a35" order="S"/>
      <bond id="a2_a3" atomRefs2="a2 a3" order="D"/>
      <bond id="a2_a36" atomRefs2="a2 a36" order="S"/>
      <bond id="a3_a37" atomRefs2="a3 a37" order="S"/>
      <bond id="a3_a38" atomRefs2="a3 a38" order="S"/>
      <bond id="a4_a5" atomRefs2="a4 a5" order="D"/>
      <bond id="a5_a6" atomRefs2="a5 a6" order="S"/>
      <bond id="a6_a7" atomRefs2="a6 a7" order="D"/>
      <bond id="a7_a8" atomRefs2="a7 a8" order="S"/>
      <bond id="a8_a9" atomRefs2="a8 a9" order="D"/>
      <bond id="a9_a4" atomRefs2="a9 a4" order="S"/>
      <bond id="a4_a39" atomRefs2="a4 a39" order="S"/>
      <bond id="a7_a40" atomRefs2="a7 a40" order="S"/>
      <bond id="a8_a41" atomRefs2="a8 a41" order="S"/>
      <bond id="a9_a42" atomRefs2="a9 a42" order="S"/>
      <bond id="a2_a5" atomRefs2="a2 a5" order="S"/>
      <bond id="a1_a6" atomRefs2="a1 a6" order="S"/>
      <bond id="a10_a11" atomRefs2="a10 a11" order="D"/>
      <bond id="a10_a12" atomRefs2="a10 a12" order="S"/>
      <bond id="a10_a13" atomRefs2="a10 a13" order="S"/>
      <bond id="a10_a14" atomRefs2="a10 a14" order="S"/>
      <bond id="a15_a43" atomRefs2="a15 a43" order="S"/>
      <bond id="a15_a44" atomRefs2="a15 a44" order="S"/>
      <bond id="a15_a45" atomRefs2="a15 a45" order="S"/>
      <bond id="a16_a17" atomRefs2="a16 a17" order="D"/>
      <bond id="a16_a46" atomRefs2="a16 a46" order="S"/>
      <bond id="a17_a47" atomRefs2="a17 a47" order="S"/>
      <bond id="a17_a48" atomRefs2="a17 a48" order="S"/>
      <bond id="a18_a19" atomRefs2="a18 a19" order="D"/>
      <bond id="a19_a20" atomRefs2="a19 a20" order="S"/>
      <bond id="a20_a21" atomRefs2="a20 a21" order="D"/>
      <bond id="a21_a22" atomRefs2="a21 a22" order="S"/>
      <bond id="a22_a23" atomRefs2="a22 a23" order="D"/>
      <bond id="a23_a18" atomRefs2="a23 a18" order="S"/>
      <bond id="a18_a49" atomRefs2="a18 a49" order="S"/>
      <bond id="a21_a50" atomRefs2="a21 a50" order="S"/>
      <bond id="a22_a51" atomRefs2="a22 a51" order="S"/>
      <bond id="a23_a52" atomRefs2="a23 a52" order="S"/>
      <bond id="a15_a20" atomRefs2="a15 a20" order="S"/>
      <bond id="a16_a19" atomRefs2="a16 a19" order="S"/>
      <bond id="a24_a53" atomRefs2="a24 a53" order="S"/>
      <bond id="a24_a54" atomRefs2="a24 a54" order="S"/>
      <bond id="a24_a55" atomRefs2="a24 a55" order="S"/>
      <bond id="a25_a26" atomRefs2="a25 a26" order="D"/>
      <bond id="a25_a56" atomRefs2="a25 a56" order="S"/>
      <bond id="a26_a57" atomRefs2="a26 a57" order="S"/>
      <bond id="a26_a58" atomRefs2="a26 a58" order="S"/>
      <bond id="a27_a28" atomRefs2="a27 a28" order="D"/>
      <bond id="a28_a29" atomRefs2="a28 a29" order="S"/>
      <bond id="a29_a30" atomRefs2="a29 a30" order="D"/>
      <bond id="a30_a31" atomRefs2="a30 a31" order="S"/>
      <bond id="a31_a32" atomRefs2="a31 a32" order="D"/>
      <bond id="a32_a27" atomRefs2="a32 a27" order="S"/>
      <bond id="a27_a59" atomRefs2="a27 a59" order="S"/>
      <bond id="a30_a60" atomRefs2="a30 a60" order="S"/>
      <bond id="a31_a61" atomRefs2="a31 a61" order="S"/>
      <bond id="a32_a62" atomRefs2="a32 a62" order="S"/>
      <bond id="a24_a29" atomRefs2="a24 a29" order="S"/>
      <bond id="a25_a28" atomRefs2="a25 a28" order="S"/>
    </bondArray>
  </molecule>
</cml>
